# Supplementary material for: Multiple, non-allelic, intein-coding sequences in eukaryotic RNA polymerase genes
Source: BMC Biol. 2006 Oct 27;4:38. doi: 10.1186/1741-7007-4-38 (PMC1635734; doi:10.1186/1741-7007-4-38)
Supplement: Additional File 1 — An alignment of RNA polymerase sequences. Taken from accession data as described in the Methods section. [file 1741-7007-4-38-S1.addi]

PileUp


   MSF: 1006  Type: P    Check:  2235   .. 

 Name: aaw37698.rpo.b    Len: 1006  Check:  4691  Weight:  1.00
 Name: eam50876.rpo.b    Len: 1006  Check:  5435  Weight:  1.00
 Name: aaf51503.rpo1.2   Len: 1006  Check:  9246  Weight:  1.00
 Name: np061887.rpo1.2   Len: 1006  Check:  9768  Weight:  1.00
 Name: eal88681.rpo1.2   Len: 1006  Check:  5019  Weight:  1.00
 Name: pnodorum.rpo1     Len: 1006  Check:  6817  Weight:  1.00
 Name: aaa34993.rpo1.2   Len: 1006  Check:  5077  Weight:  1.00
 Name: cab66435.rpo1.2   Len: 1006  Check:  5266  Weight:  1.00
 Name: pramorum.rpo1.2   Len: 1006  Check:  9076  Weight:  1.00
 Name: eal60592.rpo1.2   Len: 1006  Check:  8786  Weight:  1.00
 Name: aag52049.rpo1.2   Len: 1006  Check:  5377  Weight:  1.00
 Name: eak88354.rpo1.2   Len: 1006  Check:  4462  Weight:  1.00
 Name: cad26190.rpo1.2   Len: 1006  Check:  3546  Weight:  1.00
 Name: aat09722.rpovir   Len: 1006  Check:  5574  Weight:  1.00
 Name: aav91067.rpovir   Len: 1006  Check:   135  Weight:  1.00
 Name: aau10873.rpovir   Len: 1006  Check:  6014  Weight:  1.00
 Name: aat71848.rpovir   Len: 1006  Check:  8510  Weight:  1.00
 Name: aak82288.rpovir   Len: 1006  Check:  2404  Weight:  1.00
 Name: caa93558.rpo3.2   Len: 1006  Check:  8552  Weight:  1.00
 Name: caa99422.rpo3.2   Len: 1006  Check:  5244  Weight:  1.00
 Name: eal87958.rpo3.2   Len: 1006  Check:  9732  Weight:  1.00
 Name: pnodorum.rpo3.2   Len: 1006  Check:  7525  Weight:  1.00
 Name: aaf58590.rpo3.2   Len: 1006  Check:  9953  Weight:  1.00
 Name: aah46238.rpo3.2   Len: 1006  Check:  3753  Weight:  1.00
 Name: dictyo.rpo3       Len: 1006  Check:  7304  Weight:  1.00
 Name: pramorum.rpo3.2   Len: 1006  Check:   636  Weight:  1.00
 Name: bab11387.rpo3.2   Len: 1006  Check:  3642  Weight:  1.00
 Name: eak87469.rpo3.2   Len: 1006  Check:   915  Weight:  1.00
 Name: cad25947.rpo3.2   Len: 1006  Check:  2086  Weight:  1.00
 Name: aal81688.rpo.b    Len: 1006  Check:  1118  Weight:  1.00
 Name: eam93828.rpo.b    Len: 1006  Check:  8585  Weight:  1.00
 Name: eal84702.rpo2.2   Len: 1006  Check:  6827  Weight:  1.00
 Name: pnodorum.rpo2.2   Len: 1006  Check:  8108  Weight:  1.00
 Name: caa99357.rpo2.2   Len: 1006  Check:  1702  Weight:  1.00
 Name: q02061.rpo2.2     Len: 1006  Check:  2599  Weight:  1.00
 Name: spiromyces.rpo2   Len: 1006  Check:  9277  Weight:  1.00
 Name: batracho.rpo2     Len: 1006  Check:  3484  Weight:  1.00
 Name: coelomo.rpo2      Len: 1006  Check:  7977  Weight:  1.00
 Name: cad25744.rpo2.2   Len: 1006  Check:  4191  Weight:  1.00
 Name: aaf55024.rpo2.2   Len: 1006  Check:  6115  Weight:  1.00
 Name: aah23505.rpo2.2   Len: 1006  Check:  7408  Weight:  1.00
 Name: pramorum.rpo2.2   Len: 1006  Check:  9311  Weight:  1.00
 Name: eal63310.rpo2.2   Len: 1006  Check:  3149  Weight:  1.00
 Name: cab36815.rpo2.2   Len: 1006  Check:  1016  Weight:  1.00
 Name: chlamyd.rpo2      Len: 1006  Check:  7094  Weight:  1.00
 Name: eak90367.rpo2.2   Len: 1006  Check:  6184  Weight:  1.00
 Name: cai65861.rpovir   Len: 1006  Check:   609  Weight:  1.00
 Name: aaq09583.rpovir   Len: 1006  Check:  2853  Weight:  1.00
 Name: aaa65283.rpovir   Len: 1006  Check:  5235  Weight:  1.00
 Name: pramvir.rpovir.   Len: 1006  Check:  6481  Weight:  1.00
 Name: aab96526.rpovir   Len: 1006  Check:  5292  Weight:  1.00
 Name: aal69852.rpovir   Len: 1006  Check:  9066  Weight:  1.00
 Name: aar98326.rpovir   Len: 1006  Check:  5918  Weight:  1.00
 Name: aag02772.rpovir   Len: 1006  Check:  2234  Weight:  1.00
 Name: t28316.rpovir.2   Len: 1006  Check:  5857  Weight:  1.00

//


aaw37698.rpo.b  NRRLRSVGEL LQNQFRIGLS .RMERVVRER MSIQDTESIT P......... 
eam50876.rpo.b  NRRVRSVGEL LQNQVRVGLN .RLERIIRER MTVSESDSLT P......... 
aaf51503.rpo1.2 MQEVLLPGHL YQKYLSERVE SWVSQVRRCL QKKLTSPDAL VTSAV..... 
np061887.rpo1.2 NQEVLTPGQL FLMFLKEKLE GWLVSIKIAF DKKAQKTSVS MNTDN..... 
eal88681.rpo1.2 NQEILLGGFL YGMILKEQLE EWMRSFGP.I LRDWSNRNGG AKFTDPA... 
pnodorum.rpo1   NQEILLGGQL YGMIMKERLD DWLQSMRP.V LQDWGRRTEW RPFTSQE... 
aaa34993.rpo1.2 HQEVLLGGFL YGMILKEKID EYLQNIIAQV RMDINR.GMA INFKD..... 
cab66435.rpo1.2 HQEILLGGFL YGQILKEKIE DWLNSIRAQI NLDVRRSAPG VDFSD..... 
pramorum.rpo1.2 NHELLLPGHL YLMILKEKLQ ESLASMRENI LKATENKKRS VVMDQ..... 
eal60592.rpo1.2 FQEVLLAGHI YGMILKEKLT EYLESTKSFV LKSFEDKKKS GDKLP..... 
aag52049.rpo1.2 NQEILVPGHV ITIYLKEKLE EWLRKCKSLL KDELDNTNSK FSFES..... 
eak88354.rpo1.2 YQELLSPGNL YSALFKDAIF SFLQKIRSTY LIEIRSKSGE KNKESKNGVN 
cad26190.rpo1.2 NHELGTETQI ISSFLRDRIE EFMRFFSMMC RKTYYKLEGE KRKLEGDSVT 
aat09722.rpovir NKRVDATGPL IAFLLDGLLK QYVKLFVKSA GCQKNL.... ........CP 
aav91067.rpovir NKRVDTTGHL IMFLLDGLLK QYVKLFLKSA ECQKNL.... ........CP 
aau10873.rpovir YKRVDTSGVL IEFLFKGLFK QYVRLIRNSL ETLKNP.... ........DP 
aat71848.rpovir WKRVDTSGAL ILFLFRNLFK QWVCTVKRVM EKSCVVGVPD LQG.....KS 
aak82288.rpovir NKRVETAGVL CFELFRMLYK RFIKSNINQL EKRNRV.... .........E 
caa93558.rpo3.2 NKRLELAGQL LALLFEDLFK KF.NSDLKLN IDKVL.KKPH RTQEFDAYNQ 
caa99422.rpo3.2 NKRLELAGQL ISLLFEDLFK KF.NNDFKLS IDKVL.KKPN RAMEYDALLS 
eal87958.rpo3.2 NKRLELAGQL LALLFEDLFK KF.CFDIKMN IDKVL.NKRN RAEQFDAWTV 
pnodorum.rpo3.2 NKRLELSGQM LSLLFEDHFK RF.NHDFKLS IDKVL.KKQN RAQEFDAFSH 
aaf58590.rpo3.2 NKRLELAGSL LSMMFEDLFK RM.NWELKTI ADKNI.PKV. KAAQFDVVKH 
aah46238.rpo3.2 NKRLELAGQL LSLLFEDLFK KF.NSEMKKI ADQVI.PKQ. RAAQFDVVKH 
dictyo.rpo3     NKRIELSGQL ISLLFEDCFK KF.QSELKKS VDQAI.AKAN RAENLDLPKL 
pramorum.rpo3.2 NKRLELAGQL LSLLFEDLFK RF.NSDLKRQ ADMVL.SKPN RASVFDILKC 
bab11387.rpo3.2 NKRLELSGQL ISLLFEDLFK TM.LSEAIKN VDHIL.NKPI RASRFDFSQC 
eak87469.rpo3.2 NKRIELAGQL ISILFEDLFK RF.SVLTKKQ IDQTL.IRYF QTRDASKAGT 
cad25947.rpo3.2 NKRFELAGQL LSILFEDTFK RF.NFELKKS IDKIL.SKRS RAQEFDALTF 
aal81688.rpo.b  NKRLRLAGDL LKDLFRVAFS QL.VKDIQYQ MTKTYQRKGD KYTFGNIHRF 
eam93828.rpo.b  NKRIKLSGDL LDELFRNAFQ SV.MKDLKYQ LEKTYNKKR. .....GIR.. 
eal84702.rpo2.2 KKRLDLAGPL LANLFRVLFT RV.TRDLQRY VQR.CVETNR E...IYLNIG 
pnodorum.rpo2.2 KKRLDLAGPL VANLFRILFL KL.TKDVFKY LQR.CVESST D...FNVQMA 
caa99357.rpo2.2 KKRLDLAGPL LAQLFKTLFK KL.TKDIFRY MQR.TVEEAH D...FNMKLA 
q02061.rpo2.2   KKRLDLAGPL LASLFRMLFR KM.TRDVYKY MQK.CVETNR E...FNLTLA 
spiromyces.rpo2 KKRMDLAGPL LAMLFRNLFR KM.TKDVTRY MQK.CIDNDR E...FRPNIA 
batracho.rpo2   KKRLDLAGPL LGGLFRMLFR KL.TKDVSRY LQI.TMESGR E...FNLSLA 
coelomo.rpo2    KKRLDLAGPL LASLFRTFFQ KL.TKDVGRY FTN.CLERSR P...FNLNMA 
cad25744.rpo2.2 KKRMDLSGPL LASLFRTLFK KL.CVDTTRH MQK.CIENGR E...FNIALG 
aaf55024.rpo2.2 NKRLDLAGPL LAFLFRGLFK NL.MKEVRMY TQK.FIDRGK D...FNLELA 
aah23505.rpo2.2 NKRLDLAGPL LAFLFRGMFK NL.LKEVRIY AQK.FIDRGK D...FNLELA 
pramorum.rpo2.2 NKRLDLAGPL LGGLFRILFK KL.TKDVKSF LQK.CVDNGK D...FNLTLA 
eal63310.rpo2.2 NKRLDLAGPL LGTLFRQLFK KL.TKDVRLY LQR.CIDKDK E...FIASSA 
cab36815.rpo2.2 NKRLDLAGPL LGGLFRMLFR KL.TRDVRSY VQK.CVDNGK E...VNLQFA 
chlamyd.rpo2    NKRLDLGGPL MAGLFRLLFR KL.CKELRMQ AQR.MVDAGK E...INVISA 
eak90367.rpo2.2 KKRLDLAGPL VAASFGQCFR KM.MKDVRRL LQR.NIDNGK E...FDVAGV 
cai65861.rpovir NKRIDSAGAL LALLLRQHHR GNAMQGLSTQ LRK.QVESPR EA.TFNVGEI 
aaq09583.rpovir NKRIDLTGRL LGGLFKQFYD KMLNDCNKIF RTK.NIDDKK P...PNIIPH 
aaa65283.rpovir TKRVHGSGVS LAKAFKAIFN TSVIAPIING FKELLKQTAF EELTQRNIIE 
pramvir.rpovir. NKRINDAGMS YSRVFKTQFN FMVVMKLKRQ YMKDFKDNSF SDI...NLMA 
aab96526.rpovir CHRILTYGKY FETLAHDELE NYIGNIRND. ...IMNNHKN R......... 
aal69852.rpovir CHRVLTYGKY FEILAHDELE NYINNIRTD. ...IINNHKN R......... 
aar98326.rpovir CHRVYTYGRY FEALAMDELE TYIGNIRND. ...ILANHKN R......... 
aag02772.rpovir TRRISTAADI FENIIRTSID NSFELARDKY KTYISGSGKN N......... 
t28316.rpovir.2 TRRISTAADI FESIIKSSID TLLYQIKEKS NEFKIESKIN Q......... 


aaw37698.rpo.b  .......... .......... .......... .QQLINIRPV IASIKEFFGS 
eam50876.rpo.b  .......... .......... .......... .ASLVNPKPL VAAIKEFFGS 
aaf51503.rpo1.2 .......... .......... ...MTQCMRQ AGGVGRAIES FLATGNIASR 
np061887.rpo1.2 .......... .......... ...LMRIFTM GIDLTKPFEY LFATGNLRSK 
eal88681.rpo1.2 .......... .......FER DFLSKIVKRT NENIGGKLEY FLSTGNLVSP 
pnodorum.rpo1   .......... .......FQK DFISKILRRS QTDIGRAMEY FLSTGNLISP 
aaa34993.rpo1.2 .......... .........K RYMSRVLMRV NENIGSKMQY FLSTGNLVSQ 
cab66435.rpo1.2 .......... .........R KYLTRVFSKI NNDIGTKLQY FLSTGNLVSN 
pramorum.rpo1.2 .......... .......... VFLRKMWDR. TPNIGNAMSY FLNTGNLRSS 
eal60592.rpo1.2 .......... .......... DALKKVLDK. NFKIADRFSY FLATGNLRSS 
aag52049.rpo1.2 .......... ........LA DVKKLINKNP PRSIGTSIET LLKTGALKTQ 
eak88354.rpo1.2 LL........ .......RDT AYFKSVLSKN ISMIPKRLQY FMATGNVKT. 
cad26190.rpo1.2 ESGFCEDE.. .......LDI SKIREIFKRT SINIGQRMEL FLSSGSITLT 
aat09722.rpovir YTVLQNS... .......... .......... .MVMTNSLHM CFATGNWTVK 
aav91067.rpovir YTVLQNS... .......... .......... .QVITNSLHL CFATGNWTVK 
aau10873.rpovir INVVKNV... .......... .......... .NVITNGLNL CFATGNWSVK 
aat71848.rpovir GSVNAIT... .......... .......... .NVITNVLHL AFATGNWLVR 
aak82288.rpovir MDVISKN... .......... .......... .AFITTGLHF SFSTGNWGVQ 
caa93558.rpo3.2 LTVHSDH... .......... .......... ...ITQGMVR ALSTGNWS.L 
caa99422.rpo3.2 INVHSNN... .......... .......... ...ITSGLNR AISTGNWS.L 
eal87958.rpo3.2 MSMHSNH... .......... .......... ...ITQGMNR AISTGNWS.L 
pnodorum.rpo3.2 FSVHKNH... .......... .......... ...ITMGIER AIATGNWS.L 
aaf58590.rpo3.2 MRAAQ..... .......... .......... ...ITAGLES AISSGNWT.I 
aah46238.rpo3.2 MRQDQ..... .......... .......... ...ITNGMVN AISTGNWS.L 
dictyo.rpo3     IRTDT..... .......... .......... ...ITNGFTH AISSGQWN.L 
pramorum.rpo3.2 VRTDT..... .......... .......... ...ITQGFYH ALSTGNWT.L 
bab11387.rpo3.2 LNKDSRYS.. .......... .......... ...ISLGLER TLSTGNFD.I 
eak87469.rpo3.2 GRDDSNSTYP DCFRNLP... .......... TDIITRGMQT ALSTGNWS.I 
cad25947.rpo3.2 LNLQAN.... .......... .......... ..MITSTLAR AISTGNWN.L 
aal81688.rpo.b  IRNSIR.... .......... .......... PDVLTERIEH ALATGAWP.. 
eam93828.rpo.b  LRPAVR.... .......... .......... QDLLTQKVLH SMATGNWI.. 
eal84702.rpo2.2 IKAST..... .......... .......... ...LTGGLKY ALATGNWGEQ 
pnodorum.rpo2.2 VKASI..... .......... .......... ...ITNGLKY SLATGNWGDQ 
caa99357.rpo2.2 INAKT..... .......... .......... ...ITSGLKY ALATGNWGEQ 
q02061.rpo2.2   VKSNI..... .......... .......... ...ITNGLRY SLATGNWGDQ 
spiromyces.rpo2 IKSTT..... .......... .......... ...ITTGLKY SLATGNWGDQ 
batracho.rpo2   VKSST..... .......... .......... ...ITNGPKY SLATGNWGDQ 
coelomo.rpo2    INSNT..... .......... .......... ...ITNGLRY ALATGNWGDQ 
cad25744.rpo2.2 LKASI..... .......... .......... ...ITQGFRY ALATGNWGDQ 
aaf55024.rpo2.2 IKTNI..... .......... .......... ...ITDGLRY SLATGNWGDQ 
aah23505.rpo2.2 IKTRI..... .......... .......... ...ISDGLKY SLATGNWGDQ 
pramorum.rpo2.2 IRSRT..... .......... .......... ...ITNGLRY SLATGNWG.M 
eal63310.rpo2.2 VKSKT..... .......... .......... ...ITSGLKY SLATGNWG.S 
cab36815.rpo2.2 IKAKT..... .......... .......... ...ITSGLKY SLATGNWG.Q 
chlamyd.rpo2    INDKV..... .......... .......... ...ITRGLKY SLATGNWGEQ 
eak90367.rpo2.2 IRSAS..... .......... .......... ..YITQTIQY QFATGNWGKD 
cai65861.rpovir VSHKK..... .......... .......... ...ITSGLKF AFATGTWGIS 
aaq09583.rpovir IKPNS..... .......... .......... ...IEQGLRQ ALSTGNFGSQ 
aaa65283.rpovir AFSAALSKN. .......... .........T ASDLNRSMEQ SIISGNKTIM 
pramvir.rpovir. LFKSAI.... .......... .........K ADDFEKALMN AIVSGDKTLT 
aab96526.rpovir .......... .......... .......... ..GTYAVNIH VLTTPGLNHA 
aal69852.rpovir .......... .......... .......... ..GTYSVNIH VLTTPGFNHA 
aar98326.rpovir .......... .......... .......... ..GTCTVNIH VLTTPGFNHA 
aag02772.rpovir .......... .......... .......... ..NINNILSQ VKLLPQITQA 
t28316.rpovir.2 .......... .......... .......... ..NINNALSQ IKLIPQITPA 


aaw37698.rpo.b  SQ........ .......LSQ FMDQ...ANP LAELTHKRRL SALGPGGLTR 
eam50876.rpo.b  SQ........ .......LSQ FMDQ...TNP LAELTHKRRI SALGPGGLTR 
aaf51503.rpo1.2 TG....LGLM QNSG...LVI MAEN...INR MRYMSHFRAI HRGS..YFTT 
np061887.rpo1.2 TG....LGLL QDSG...LCV VADK...LNF IRYLSHFRCV HRGA..DFAK 
eal88681.rpo1.2 TG....LDLQ QVSG...YTV MAEK...INF YRFISHFRMI HRGS..FFAQ 
pnodorum.rpo1   TG....LDLQ QTAG...FVV VAEK...INF YRFISHFRMV HRGA..FFAE 
aaa34993.rpo1.2 SG....LDLQ QVSG...YTV VAEK...INF YRFISHFRMV HRGS..FFAQ 
cab66435.rpo1.2 TG....LDLQ QATG...YTV VAEK...LNF YRFLSHFRMV HRGA..FFAE 
pramorum.rpo1.2 SG....LDLL QIAG...YTI VAEK...LNY YRYFSHFRSV HRGQ..FFTE 
eal60592.rpo1.2 SG....IDLQ QTSG...FCV IADK...LNF LRFISHFRSI HRGA..FFAT 
aag52049.rpo1.2 SG....LDLQ QRAG...YTV QAER...LNF LRFLSFFRAV HRGA..SFAG 
eak88354.rpo1.2 TQ....LDLQ QLSG...WTV VADR...LNF NRFLSHFRAV HRGQ..FFTT 
cad26190.rpo1.2 SC....SDIL QTLG...FSI TAER...INF YKYLSHFRGV NRGT..HIPS 
aat09722.rpovir R...LGPPSY VRVG...VSQ VLSN...NNY GARVSHLRRI MHAV..SFRG 
aav91067.rpovir R...IGPPSY VRVG...VSQ ILSN...NNF GAKLSHLRRI MHAV..SFKG 
aau10873.rpovir K...TGPPSY MRVG...VSQ VLCN...HNY GSRLSHLRRL MHAV..GFKG 
aat71848.rpovir KNSGTSKNTY TPRG...VSQ LMCV...QNY GARISNLRRM THAV..GFKG 
aak82288.rpovir K......NNY IRTG...VAQ IPQNK..VSF GAFFSYLRRF VIPM..GKEG 
caa93558.rpo3.2 K.....RFKM ERAG...VTH VLSR...LSY ISALGMMTRI TSQF..EKTR 
caa99422.rpo3.2 K.....RFKM ERAG...VTH VLSR...LSY ISALGMMTRI SSQF..EKSR 
eal87958.rpo3.2 K.....RFRM ERAG...VTH VLSR...LSY IAALGMMTRI SSQF..EKTR 
pnodorum.rpo3.2 K.....RFKM DRAG...VTH VLSR...LSY IAALGMMTRI SSQF..EKTR 
aaf58590.rpo3.2 K.....RFKM ERAG...VTQ VLSR...LSY ISALGMMTRV NSQF..EKTR 
aah46238.rpo3.2 K.....RFKM DRQG...VTQ VLSR...LSY ISALGMMTRI SSQF..EKTR 
dictyo.rpo3     K.....RFRM ERSG...VSQ VLSR...LSY ISCMGMMTRI QSQF..EKTR 
pramorum.rpo3.2 K.....RFRM DRAG...VTH VLSR...LSY MSALGMMTRI SSQF..EKTR 
bab11387.rpo3.2 K.....RFRM HRKG...MTQ VLTR...LSF IGSMGFITKI SPQF..EKSR 
eak87469.rpo3.2 K.....RFRM ERSG...MTQ VLTR...FSY IASLGIMTRV DSQF..EKAR 
cad25947.rpo3.2 K.....RFRM ERSG...VTH VLSR...HSY ISALGMMTKI NSHF..EKTR 
aal81688.rpo.b  .........G GRTG...VSQ LLDR...TNY MSTLSHLRRV TSPL..DREQ 
eam93828.rpo.b  .........G GRTG...VSQ LLDR...TSN MSTLSHLRRI ISPL..TRSQ 
eal84702.rpo2.2 K.....KAAS SKAG...VSQ VLSR...YTY ASTLSHLRRT NTPI..GRDG 
pnodorum.rpo2.2 K.....KAAS AKAG...VSQ VLNR...YTY ASTLSHLRRT NTPV..GRDG 
caa99357.rpo2.2 K.....KAMS SRAG...VSQ VLNR...YTY SSTLSHLRRT NTPI..GRDG 
q02061.rpo2.2   K.....RSMV NRVG...VSQ VLNR...YTF ASTLSHLRRT NTPI..GRDG 
spiromyces.rpo2 K.....KAMQ SRAG...VSQ VLNR...YTF ASTLSHLRRC NTPI..GRDG 
batracho.rpo2   K.....KFMQ ARAG...VSQ VLNR...YTF ASTLSHLRRL NTPI..GRDG 
coelomo.rpo2    K.....KFME TRAG...VSQ VLNR...YTF ASTLSHLRRL NTPI..GREG 
cad25744.rpo2.2 A.....KAMQ TRAG...VAQ VLNR...YNF VSTLSHLRRV NTPI..EKEG 
aaf55024.rpo2.2 K.....KAHQ ARAG...VSQ VLNR...LTF ASTLSHLRRV NSPI..GRDG 
aah23505.rpo2.2 K.....KAHQ ARAG...VSQ VLNR...LTF ASTLSHLRRL NSPI..GRDG 
pramorum.rpo2.2 Q.....KS.A SKAG...VSQ VLNR...LTY ASSLSHLRRL NTPL..GREG 
eal63310.rpo2.2 S.....KSGG TKSG...VAQ VLNR...LTF ASTLSHLRRL NTPI..GREG 
cab36815.rpo2.2 A.....NAAG TRAG...VSQ VLNR...LTY ASTLSHLRRL NSPI..GREG 
chlamyd.rpo2    G.....KQ.G IRAG...VSQ VLGR...LTY ASTLRHLRRV NSPI..GREG 
eak90367.rpo2.2 K.....DGKI IRTG...VSQ VLSR...LTF TSALSYLRRL NTPL..GREG 
cai65861.rpovir R.....GGGT ANGGQTGVVQ ILPR...LTT MATLGASRKI NTPI..AREG 
aaq09583.rpovir S......... .RKG...LSQ MLNR...MNH LHSLSYMRRV ITPT..VDAS 
aaa65283.rpovir VR...QRPIV NRVS....TQ SLERKNLLNT ISALRTVNTH NTTN..ASKQ 
pramvir.rpovir. VN...KLTFK NRLS....SQ QLHHKNKLNV LTTLRSIDTP DKGN..SVKS 
aab96526.rpovir FSSLLSGKFK KSDG...SYR THPH...YSW MQNISIPRSV GFYP..DQVK 
aal69852.rpovir YSGLLSGKFK KTDG...SYR THPH...YSW MQNISIPRSV GYYP..DQVK 
aar98326.rpovir FAALLSGKFR KSDG...SFR THPH...YSW MQSISIPRSV GFYP..EQVK 
aag02772.rpovir FNNFFNMQDT KNSD...VVK IGTH...SNW AESIYISNAV ERG...VSIE 
t28316.rpovir.2 FNNFFNMQDT KNSD...VVK ISTK...SNW QEPIIVSNAV MRG...SSIE 


aaw37698.rpo.b  ERAQMEVRDV HYSHYGRMCP IETPE.GP.N IGLINSLSSY ARVNEFG... 
eam50876.rpo.b  ERAGFAVRDI HPSHHGRICP VETPE.GP.N AGLIGSLATY ARVNNYG... 
aaf51503.rpo1.2 .MRTTEARQL LPDAWGFICP VHTPD.GT.P CGLLNHLTLT CEISMRPDPK 
np061887.rpo1.2 .MRTTTVRRL LPESWGFLCP VHTPD.GE.P CGLMNHLTAV CEVVT..QFV 
eal88681.rpo1.2 .LKTTTVRKL LPESWGFLCP VHTPD.GA.P CGLLNHLAHK CLIATSDV.. 
pnodorum.rpo1   .LKTTTVRKL LPESWGFMCP VHTPD.GA.P CGLLNHFSHK CKLATQNV.. 
aaa34993.rpo1.2 .LKTTTVRKL LPESWGFLCP VHTPD.GS.P CGLLNHFAHK CRISTQQS.. 
cab66435.rpo1.2 .LKTTTVRKL LPEAWGFMCP VHTPD.GS.P CGLLNHLARK CEIVTHPS.. 
pramorum.rpo1.2 .MKTTAVRKL LPDSWGFLCP VHTPD.GS.P CGLLNHLAVE CQLVSYPAFK 
eal60592.rpo1.2 .MKTTAIRKL MPESWGFFCP VHTPD.GA.P CGLLNHLSSN CLVTVDAAQD 
aag52049.rpo1.2 .LRTTTVRKL LPESWGFLCP VHTPD.GT.P CGLLNHMTRT SRITSQFDSK 
eak88354.rpo1.2 .MKTTDVRKL TGETWGFLCP VHTPD.GE.P CGLLLHLSQD CIPVTQWDSQ 
cad26190.rpo1.2 .MVTS.IRKL RPESWGFLCP VHTPD.GA.P CGVLLHMAKE AEVVSRDD.. 
aat09722.rpovir ..KNIRMRQL HSSHYGFLCP YETPE.GE.K VGIVLNMAEG AGFSLETP.. 
aav91067.rpovir ..KNIKMRQL HTSHYGFLCP YETPE.GE.R VGIVLNMAES AAVSDYTP.. 
aau10873.rpovir ..KNFKIRRL HASHYGFICP YETPE.GE.R VGVVLNTALS TAFSQGIP.. 
aat71848.rpovir ..KNIKVRQL HNSHNGYICP YETPE.GD.R VGNVVQLALS ATVTVPVC.. 
aak82288.rpovir ..KNTKIRQI HPSSIFFACP SETPE.GQ.F VGITLNFSML AEVSIRTS.. 
caa93558.rpo3.2 ..KVSGPRSL QASQFGMLCT SDTPE.GE.A CGLVKNLALM THITTDE... 
caa99422.rpo3.2 ..KVSGPRAL QPSQFGMLCT ADTPE.GE.A CGLVKNLALM THITTDD... 
eal87958.rpo3.2 ..KVSGPRAL QPSQFGMLCP ADTPE.GE.A CGLVKNLALM THITTND... 
pnodorum.rpo3.2 ..KVSGPRAL QPSQFGMLCT SDTPE.GE.A CGLVKNLALM THITTED... 
aaf58590.rpo3.2 ..KVSGPRSL QPSQWGMLCP SDTPE.GE.A CGLVKNLALM THITTEV... 
aah46238.rpo3.2 ..KVSGPRSL QPSQWGMLCP SDTPE.GE.A CGLVKNLALM THITTDM... 
dictyo.rpo3     ..KVAGPRSL QPSQWGMLCP SDTPE.GE.A CGLVKNFALM SHVTTDD... 
pramorum.rpo3.2 ..KVSGPRSL QPSQWGMLCP ADTPE.GE.A CGLVKNLALL CHVTSDE... 
bab11387.rpo3.2 ..KVSGPRSL QPSQWGMLCP CDTPE.GE.S CGLVKNLALM THVTTDE... 
eak87469.rpo3.2 ..KVSGPRAL QPSQWGILCP CDTPE.GE.S CGLVKNLALT THITTDH... 
cad25947.rpo3.2 ..KVSGPRSL HTSSWGMLCP VDTPE.GE.S CGLVKNLALL AEITTNS... 
aal81688.rpo.b  ..PHFEARDL HGTHWGRICP TETPE.GP.N CGLVKNLALM AQITTAVP.. 
eam93828.rpo.b  ..PHFEARDL HPTQWGRICP NETPE.GQ.N CGLVKNASLI INVTQGID.. 
eal84702.rpo2.2 ..KIAKPRQL HNTHWGLVCP AETPE.GQ.A CGLVKNLALM CYITVGT... 
pnodorum.rpo2.2 ..KLAKPRQL HNSHWGLVCP AETPE.GQ.A CGLVKNLSLM CYVSVGS... 
caa99357.rpo2.2 ..KLAKPRQL HNTHWGLVCP AETPE.GQ.A CGLVKNLSLM SCISVGT... 
q02061.rpo2.2   ..KLAKPRQL HNTHWGMVCP AETPE.GQ.A CGLVKNLSLM SYVSVGS... 
spiromyces.rpo2 ..KIAKPRQL HNTHWGIVCP AETPE.GQ.A CGLVKNLALM AHVTISC... 
batracho.rpo2   ..KLAKPRQL HNTHWGMVCP AETPE.GQ.A CGLVKNLSLM GYITVGS... 
coelomo.rpo2    ..KLAKPRQL HNTHWGMVCP AETPE.GQ.A CGLVKNLALM SIISVGS... 
cad25744.rpo2.2 ..KLAAPRQL HNTHWGMVCP AETPE.GQ.A CGLVKNLSLM AYISVGS... 
aaf55024.rpo2.2 ..KLAKPRQL HNTLWGMLCP AETPE.GA.A VGLVKNLALM AYISVGS... 
aah23505.rpo2.2 ..KLAKPRQL HNTLWGMVCP AETPE.GH.A VGLVKNLALM AYISVGS... 
pramorum.rpo2.2 ..KQAQPRQL HNTHWGMICP AETPE.GQ.A VGLVKNLALM AYISVGS... 
eal63310.rpo2.2 ..KLAKPRQL HNTHWGIVCP SETPE.GQ.A CGLVKNLAMM SYISVGS... 
cab36815.rpo2.2 ..KLAKPRQL HNSQWGMMCP AETPE.GQ.A CGLVKNLALM VYITVGS... 
chlamyd.rpo2    ..KLAKPRQL HNSLWGIFCP AETPE.GQ.A VGLVKNMALM CYITVGT... 
eak90367.rpo2.2 ..KFAKPRQL HNTHWGMICP AETPE.GH.S VGLVKNLALM CEISVGY... 
cai65861.rpovir ..RTAGPRML HPSSWGLVCC SDTPE.GQ.A CGLVSNLAIT TRIRIGA... 
aaq09583.rpovir TMKMTSPRHL HNTQYGSMCP LESPE.GKPK TGLVKNMAMM EGITINMN.. 
aaa65283.rpovir TERADMMRRV HASYPGYICV AQSADTGE.K VGMSKQLAIT ANVCTAG.E. 
pramvir.rpovir. SERAILLRQV HPTGTGYICG ITSADTGA.K VGMSKQLSIS ADITAAS.S. 
aab96526.rpovir ISKMFSVRKY HPSQYLYFCS SDVPERGP.Q VGLVSQLSVL SSITNILTSE 
aal69852.rpovir ISKMFSVRKY HPSQYAYFCP SDVPERGP.Q VGLVSQLSVL TSITNICTNE 
aar98326.rpovir ISKMFKVRMY HPSQYGFFCA SDVPERGP.Q VGLISQLSVL ASISNIRTAD 
aag02772.rpovir LTKSLTQRKL HASSINVLDM MDTPDHGT.K TGLVKRLCIS TLISHYPIHI 
t28316.rpovir.2 LTKSLEARNL HESTIGVLDI YDTPDHGS.N AGLIKRLTIG TIISHHTLKI 


aaw37698.rpo.b  .......FIE TPYRKVDLDT HAITDQIDY. .......... ....LTADEE 
eam50876.rpo.b  .......FIE TPYYRVENGR VRRDLDPVY. .......... ....LTADEE 
aaf51503.rpo1.2 ........LV KAIPKHLIDM GMMPLSN... .......... .......... 
np061887.rpo1.2 ........YT ASIPALLCNL GVTPIDG... .......... .......... 
eal88681.rpo1.2 ........NV SHLPKLLVQL GVRSESS... .......... .......... 
pnodorum.rpo1   ........DV SAIPKLVAQL GVSSKSS... .......... .......... 
aaa34993.rpo1.2 ........DV SRIPSILYSL GVAPASH... .......... .......... 
cab66435.rpo1.2 ........DV SQIPSLLLSL GVDPPS.... .......... .......... 
pramorum.rpo1.2 A..DDCLQQE VKLSRFLASL GMIPTSGY.. .......... ........AD 
eal60592.rpo1.2 P...TVQKAQ TLLPSFLAAH GMLPIDM... .......... .......... 
aag52049.rpo1.2 GNIRDFLKIR KSVVDVLTGA GMVPSLP... .......... .........K 
eak88354.rpo1.2 E.......TL RRLRNYLISH GISCDDGLGS LSSTWGIES. .....SSRDD 
cad26190.rpo1.2 .......... DFNTDILFEF GVVPSIR... .......... .......... 
aat09722.rpovir .........R EVVLATVRLG KGLPGFFEGA P......... ..ARLAWSGA 
aav91067.rpovir .........R EEITAILDRT GGMPGYEKTA EL........ ..SHLAWSSS 
aau10873.rpovir .........K NQIKPLM... .......... .......... ....MPYLKE 
aat71848.rpovir .........P RNIHTLMMS. .......... .......... ..ALRLFADP 
aak82288.rpovir .........S VVIKEIIEAS HQAFKHVHEI S......... ..LEENKQFL 
caa93558.rpo3.2 ........EE EPIIKLAYAF GIEDIHVI.. .......... .SGRELHSHG 
caa99422.rpo3.2 ........EE EPIKKLCYVL GVEDITLI.. .......... .DSASLHLN. 
eal87958.rpo3.2 ........EE GPIKNLVFML GAEDIMAL.. .......... .GGKQLYIPG 
pnodorum.rpo3.2 ........DE DPVRKIIFLL GAEEICSQ.. .......... .TGEEIHREG 
aaf58590.rpo3.2 ........EE RPVMIVAFNA GVEDIREV.. .......... .SGNPINNPN 
aah46238.rpo3.2 ........ED GPIVKLASNL GVEDVNLL.. .......... .CGEELSYPN 
dictyo.rpo3     ........SE GPLLRLAYNL GVQDILLV.. .......... .TGEELNSRN 
pramorum.rpo3.2 ........EP APIKRLCFDL GVTDVSLS.. .......... .SGEEINHAS 
bab11387.rpo3.2 ........EE GPLVAMCYKL GVTDLEVL.. .......... .SAEELHTPD 
eak87469.rpo3.2 ........CP QYLTSLLFTL GVQDISSCSY LDFNTKQSEK LSNEDLKNES 
cad25947.rpo3.2 ........DT KPILDTVYKL GVVDINSV.. .......... .YTREIHQKD 
aal81688.rpo.b  .........E EEIREYLMSL GIVP...... .......... .....IEVRR 
eam93828.rpo.b  .........P DIVMEELQNM DIHE...... .......... .....VTKEE 
eal84702.rpo2.2 ........PS EPIIDFMIQR NMEV...... .......... ..LEEFEP.Q 
pnodorum.rpo2.2 ........DA TPIIDFMSQR NMQL...... .......... ..LEEYDQ.N 
caa99357.rpo2.2 ........DP MPIITFLSEW GMEP...... .......... ..LEDYVP.H 
q02061.rpo2.2   ........PS APIIEFLEEW GLET...... .......... ..LEDYNP.S 
spiromyces.rpo2 ........SA QPIHDFLNDW GMEN...... .......... ..LEELQV.T 
batracho.rpo2   ........PA PPILEFLEEW TMES...... .......... ..LEEISP.S 
coelomo.rpo2    ........AS EPIHEFLSEW TTEN...... .......... ..LEEISP.S 
cad25744.rpo2.2 ........SS GPLVEFLEEC GVES...... .......... ..LEEIST.S 
aaf55024.rpo2.2 ........QP SPILEFLEEW SMEN...... .......... ..LEEIAP.S 
aah23505.rpo2.2 ........QP SPILEFLEEW SMEN...... .......... ..LEEISP.A 
pramorum.rpo2.2 ........PQ APILEFLEEW ATEN...... .......... ..LEEIKP.Q 
eal63310.rpo2.2 ........AS QPILEFLEEW TTEN...... .......... ..LEEISDLS 
cab36815.rpo2.2 ........AA YPILEFLEEW GTEN...... .......... ..FEEISP.S 
chlamyd.rpo2    ........PS LPVVAHLEEF NTEA...... .......... ..LDEVTP.A 
eak90367.rpo2.2 ........RP YAIRTFLDEW GMDS...... .......... ..IDEIPP.E 
cai65861.rpovir ........PM QPIAILLMTL DHTI...... .......... ..DISTATSH 
aaq09583.rpovir ........SQ IPIIESYLIG KITT...... .......... ..LESANK.K 
aaa65283.rpovir ........VL SLKQRLLSDP AIQQ...... .......... ..LADVSNKD 
pramvir.rpovir. ........SE VLKHIILEDE DLIQ...... .......... ..IQIIPKGM 
aab96526.rpovir Y.....LDLE KKICEYIRSY YKDDISYFET G......... .......... 
aal69852.rpovir Y.....LYLE KRICEYVRSY DATDISYFET G......... .......... 
aar98326.rpovir F.....VELT KRVCDYVRSY PARDISYFET G......... .......... 
aag02772.rpovir R.....KQLF EEVREFIENK VKHTLKEDII SGV....... .......... 
t28316.rpovir.2 R.....ERIF NEVNEYILTY AKTNNIINKI NGV....... .......... 


aaw37698.rpo.b  DSYVVAQANS KLDENGRFMD .......... ....DEVVCR FRGN...... 
eam50876.rpo.b  DDLRVAPGDI STDEEGNILG .......... ....NAVPTR YRQE...... 
aaf51503.rpo1.2 RRYLG.EKLY VVFLDGKHLG .HIHQSE.AE KIVDELRYGK IFG....... 
np061887.rpo1.2 APHRSYSECY PVLLDGVMVG .WVDKDL.AP GIADSLRHFK VLRE...... 
eal88681.rpo1.2 .VALEDS..V TVQLDGRIVG .YCSPKQ.AR MIADTVRHWK VSG....... 
pnodorum.rpo1   .ASIEAS..V VVQLDGRVLG .FCSPKQ.AK VIADTLRYWK VEG....... 
aaa34993.rpo1.2 .TFAAGPSLC CVQIDGKIIG .WVSHEQ.GK IIADTLRYWK VEG....... 
cab66435.rpo1.2 .VVGHESGWG CVQLDGKIVG .WCTYKL.AK HVADVLRLMK IEYAVKLRNG 
pramorum.rpo1.2 GALIVPYSYL PVMMNGKVLG .GAPAEV.CK RIANVLRKVK SAESSEER.. 
eal60592.rpo1.2 .VSVYQHQYL TITLDGRVLG .KIEPKA.GE EMVKMLRYLR SMG....... 
aag52049.rpo1.2 LVRAGPPKVI HVLLDGQVVG .TLSSNL.VT KVVSYIRRLK VEAP...... 
eak88354.rpo1.2 LYSPDLTKSI PVMLDGRVLF .HIPRED.FM VWENKLRTLK WQTN...... 
cad26190.rpo1.2 ....GVEMGI PVLVNGRVVG .STSSP...S DLTRMVREYR NRNG...... 
aat09722.rpovir AGSAS..... .VDVDGVLCG ...VTGDPVG FVREARLCLP G......... 
aav91067.rpovir DTFSA..... .VVVDGRLAG ...FTTEPRE FVKEAKIRLP AQ........ 
aau10873.rpovir SGYFR..... .VVLNGEIVG ...YVNDPNE TVKLLKSVLP DG........ 
aat71848.rpovir QGNQP..... .VLLNGEIVA ...WVRDRML CGMAMMHVLW DYPH...... 
aak82288.rpovir SKLSI..... .IFVNGGICG ...LTSKPQQ LLSDVRDLKL KH........ 
caa93558.rpo3.2 T........Y LVYLNGAILG ..ISRY..PS LFVASFRKLR RSGK...... 
caa99422.rpo3.2 .........Y GVYLNGTLIG ..SIRF..PT KFVTQFRHLR RTGK...... 
eal87958.rpo3.2 S........Y TISINGTPIA ..LTRR..PK YFLNAFRRLR RMGR...... 
pnodorum.rpo3.2 V........Y SVCLNGTPIA ..ITDI..PK RFLNSFRKLR RMGR...... 
aaf58590.rpo3.2 V........F LVFINGNVLG ..LTLN..HK HLVRNLRYMR RKGR...... 
aah46238.rpo3.2 V........F LVFLNGNILG ..VIRD..HK KLVNTFRLMR RAGY...... 
dictyo.rpo3     A........Y LVLLNGQIIG ..IHNS..PD YFVTTLRKMR RAGR...... 
pramorum.rpo3.2 N........Y LVMLNGVIIG ..THVN..PR AFVTRLRRIR RAGL...... 
bab11387.rpo3.2 S........F LVILNGLILG ..KHSR..PQ YFANSLRRLR RAGK...... 
eak87469.rpo3.2 SGKNNVKKHY YVSINGSLLG ..VHRK..PE LLASQLRNLR RKGF...... 
cad25947.rpo3.2 M........F SVFLNGDIIG ..ITNR..AD FLVEQFKLHR RKGL...... 
aal81688.rpo.b  PDPTL....W RVYLNGVLIG ...TIEDGKA .LVQRIRQDR RSGK...... 
eam93828.rpo.b  ASG....... RIYLNGDFIG ...YHNDPAI .LTDTIRNLR RSGK...... 
eal84702.rpo2.2 VTPNA....T KVFVNGVWVG ...VHRDPAH .LVNTMLSLR RRNM...... 
pnodorum.rpo2.2 QNPEA....T KVFVNGVWVG ...VHSQAQQ .LVSVVQELR RNGT...... 
caa99357.rpo2.2 QSPDA....T RVFVNGVWHG ...VHRNPAR .LMETLRTLR RKGD...... 
q02061.rpo2.2   ASPNA....T KVFVNGVWLG ...VHRDPAH .LTETLRSLR RRLD...... 
spiromyces.rpo2 SIADA....T KIFVNGVWLG ...IHREANK .LVPQLRQMR RETS...... 
batracho.rpo2   TIPTA....T KIFLNGQWVG ...IHRDPDQ .LVSTLRRLR RSVD...... 
coelomo.rpo2    TIGPN....T KVFVNGAWIG ...IHREPDS .LVKTLKTLR RATD...... 
cad25744.rpo2.2 QLDAA....T KIFVNGVWVG ...IHSDPVG .LIKSLKLLR RSLE...... 
aaf55024.rpo2.2 AIADA....T KIFVNGCWVG ...IHRDPEQ .LMATLRKLR RQMD...... 
aah23505.rpo2.2 AIADA....T KIFVNGCWVG ...IHKDPEQ .LMNTLRKLR RQMD...... 
pramorum.rpo2.2 IIPHS....T KIFVNGNWVG ...VHREPNE .LIRTLRSLR RCVD...... 
eal63310.rpo2.2 SIFSA....T KIFVNGMWVG ...IHHQPDK .LLSTLRLLR RCGD...... 
cab36815.rpo2.2 VIPQA....T KIFVNGMWVG ...VHRDPDM .LVKTLRRLR RRVD...... 
chlamyd.rpo2    DIAAS....T KVFINGVWLG ...IQRDPTA .LIKNLRAMR RQVA...... 
eak90367.rpo2.2 GIKRK....I KVFLNGNWVG ...CFDDSED .SISNLRMIR RSGE...... 
cai65861.rpovir ERYIG....Y ALHVNGTIVG YAITIDQIKE .IATQMRSLR RHGN...... 
aaq09583.rpovir RLHQY....V KVFLNGNWLG ...VTRNIIK .IHNDLRAMR FRGE...... 
aaa65283.rpovir IVRKG...LA RVFINGEWIG ....CCTNAF ELAQRYRMFR REGK...... 
pramvir.rpovir. TLLTKHN.LH KVFVNGDWLG ....CVQDFA SFLMRYRLKR REGE...... 
aab96526.rpovir .........F PITIEN..AL VASLNPNMIC DFVTDFRRRK RMGFFG.... 
aal69852.rpovir .........F SITLEN..AL IASLNPSMVD DFVSDFRRKK RMGYFR.... 
aar98326.rpovir .........F AVTVEN..AL VASLNPAIVD AFVLDLRRRK RLGFFG.... 
aag02772.rpovir ........FI SIIDES.EHV IARIKNSETE SFIKDLKYAK ISGLFV.... 
t28316.rpovir.2 ........II SIIEESSEFY VTSIDQSKVD QFVKDIKLAK ISNIFC.... 


aaw37698.rpo.b  .......... ....NTVMAK EKMDYMDV.. ........SP KQVVSAATAC 
eam50876.rpo.b  .......... ....FFITGP AQVDYVAV.. ........SP VQIISVATSM 
aaf51503.rpo1.2 ......TLPQ MMEIGFIPFK ..KNGQFP.. ........GL YIATGPARMM 
np061887.rpo1.2 .....KRIPP WMEVVLIPMT G.KPSLYP.. ........GL FLFTTPCRLV 
eal88681.rpo1.2 ....THNIPR ELEIGYVPNS ..NGGQYP.. ........GI YMFSQAARMY 
pnodorum.rpo1   ....SHNVPL EMEIGYVPNS ..NGGQYP.. ........GV YMMSQVARMY 
aaa34993.rpo1.2 ...KTPGLPI DLEIGYVPPS ..TRGQYP.. ........GL YLFGGHSRML 
cab66435.rpo1.2 TATEPAKVPL DLEIGYVPPS ..HNGQYP.. ........GL YLFSNPARMV 
pramorum.rpo1.2 ...DANGIVV NLEVCLILPT ..RGGPFP.. ........GL YLSADAARMS 
eal60592.rpo1.2 ...NEPSIPK TMEISYAPPT NVENGQYS.. ........GI SLFTTGARFM 
aag52049.rpo1.2 .....SVIPE DLEVGYVPTS ..MGGSYP.. ........GL YLASCPARFI 
eak88354.rpo1.2 ....PSVLPV HAEIACVPPD ...SGMFS.. ........GI YIFTAPGRLV 
cad26190.rpo1.2 .........L MIEVVYTSEP ....KMFP.. ........SV CIFSSVGRFA 
aat09722.rpovir .......... ...VSVVWKK ..VEREI... .......... HLLGCQGRFV 
aav91067.rpovir .......... ...VGVCWDK ..IEDEI... .......... HLLGCEGRFM 
aau10873.rpovir .......... ...VSVFCFR ..FTPEIK.. ........EC HVFSDQGRFL 
aat71848.rpovir .......... ...VTVVFRH GYGVHCVQ.. ........RR AAVSCDLSLH 
aak82288.rpovir .......... ...CLKYDVS AVFIPELK.. ........EV HISSDAGRFI 
caa93558.rpo3.2 .......... ...ISP.FIG IFINTHQR.. ........AV FISTDGGRIC 
caa99422.rpo3.2 .......... ...VSE.FIS IYSNSHQM.. ........AV HIATDGGRIC 
eal87958.rpo3.2 .......... ...ISE.FVS IYINHHQC.. ........AV HIATDDGRIC 
pnodorum.rpo3.2 .......... ...ISE.FTS IHINHDFC.. ........EV HVATDEGRIC 
aaf58590.rpo3.2 .......... ...MGS.YVS VHTSYTQR.. ........CI YIHTDGGRLC 
aah46238.rpo3.2 .......... ...INE.FVS ISTNLTDR.. ........CV YISSDGGRLC 
dictyo.rpo3     .......... ...IRE.FVS ICKNKAQQ.. ........TI SVACDGGRLC 
pramorum.rpo3.2 .......... ...IGE.FVS VMIHDVQR.. ........VV YIASDGGRVC 
bab11387.rpo3.2 .......... ...IGE.FVS VFTNEKQH.. ........CV YVASDVGRVC 
eak87469.rpo3.2 .......... ...IGQ.FVS IFCNHIHS.. ........SV QIATDGGRLC 
cad25947.rpo3.2 .......... ...VGK.FVS IYKVTVER.. ........VI HIASDNGRVC 
aal81688.rpo.b  .......... ...ISD.VIN VAYYEDVK.. ........EV YVNSDDGRVR 
eam93828.rpo.b  .......... ...LSN.EVN VKYDSNTN.. ........EV IINCDRGRLR 
eal84702.rpo2.2 .......... ...ISH.EVS LIRDIRER.. ........EF KIFTDAGRVC 
pnodorum.rpo2.2 .......... ...LSY.EMS LIRDIRDR.. ........EF KIFTDAGRVM 
caa99357.rpo2.2 .......... ...INP.EVS MIRDIREK.. ........EL KIFTDAGRVY 
q02061.rpo2.2   .......... ...ISA.EVS IVRDIREK.. ........EL RLFTDAGRIC 
spiromyces.rpo2 .......... ...LSF.DIS IVRDIREK.. ........EL RIYTDEGRVC 
batracho.rpo2   .......... ...VSP.EVS VVRDVRDR.. ........EL RLCTDAGRIA 
coelomo.rpo2    .......... ...IDS.EVS VVHDIREN.. ........EL RIYTDPGRIC 
cad25744.rpo2.2 .......... ...MDK.EVS IVRDIREK.. ........EI RVQSDAGRPC 
aaf55024.rpo2.2 .......... ...IIVSEVS MIRDIRDR.. ........EI RIYTDAGRIC 
aah23505.rpo2.2 .......... ...IIVSEVS MIRDIRER.. ........EI RIYTDAGRIC 
pramorum.rpo2.2 .......... ...IDA.EVS VIRDLMNK.. ........EL RIYTDAGRVC 
eal63310.rpo2.2 .......... ...VSV.EVS VVRDIREK.. ........EL RLYTDPGRCC 
cab36815.rpo2.2 .......... ...VNT.EVG VVRDIRLK.. ........EL RIYTDYGRCS 
chlamyd.rpo2    .......... ...FST.EVA IIYDGPLK.. ........EL RIFTDYGRAS 
eak90367.rpo2.2 .......... ...IPY.ETS IVLDVVNR.. ........EV KLFTDSGRSM 
cai65861.rpovir .......... ...LPF.DCS ISISN.DN.. ........SL FVNSDHGALL 
aaq09583.rpovir .......... ...LSR.MVG LVLNYKTA.. ........EF HIYTDGGRLI 
aaa65283.rpovir .......... ...IVHPHTT IYWDSMVD.. ........EV EFWLDVGRLT 
pramvir.rpovir. .......... ...INM.FTT VSHNIIAN.. ........EI RLWVDSWRLI 
aab96526.rpovir .......... NLEVGITLVR DHMN...... ........EI RINIGAGRLV 
aal69852.rpovir .......... NLEIGITLVK DHMN...... ........EI RINIGSGRLI 
aar98326.rpovir .......... NREIGVALVR DRMN...... ........EV RINFGAGRLI 
aag02772.rpovir .......... KNDIGIEILK FHELDNNKQI YVPTDRYFQI RINVGNKRAT 
t28316.rpovir.2 .......... TNDIGIEVIP IHEMDKIKKI NVPTNRYFQI RINVGNRRAL 


aaw37698.rpo.b  IPFLENDD.. .......... .......... .......... .......... 
eam50876.rpo.b  IPFLEHDD.. .......... .......... .......... .......... 
aaf51503.rpo1.2 RPVWNLKW.. .......... .......... .......... .......... 
np061887.rpo1.2 RPVQNLAL.. .......... .......... .......... .......... 
eal88681.rpo1.2 RPVKYLPL.. .......... .......... .......... .......... 
pnodorum.rpo1   RPVKYLPL.. .......... .......... .......... .......... 
aaa34993.rpo1.2 RPVRYLPL.. .......... .......... .......... .......... 
cab66435.rpo1.2 RPVKHIST.. .......... .......... .......... .......... 
pramorum.rpo1.2 RPVMQMDT.. .......... .......... .......... .......... 
eal60592.rpo1.2 RPVVNLTS.. .......... .......... .......... .......... 
aag52049.rpo1.2 RPVKNISIPS .......... .......... .......... .......... 
eak88354.rpo1.2 RPIMHLET.. .......... .......... .......... .......... 
cad26190.rpo1.2 RKVMNRRL.. .......... .......... .......... .......... 
aat09722.rpovir R...RVLDPE GIRGSGYDSP PA........ .......... .......... 
aav91067.rpovir R...RMLDPA RLRGEPIEIE PLS....... .......... .......... 
aau10873.rpovir R...PVLIND KI........ .......... .......... .......... 
aat71848.rpovir RGQYRMVCPS LVQG...... .......... .......... .......... 
aak82288.rpovir R...PVLNLQ SIKTNGNVMW NS........ .......... .......... 
caa93558.rpo3.2 RPLIIVQ..N GLPKVES... .....KHIRL LKEGK..... .......... 
caa99422.rpo3.2 RPLIIVS..D GQSRVKD... .....IHLRK LLDGE..... .......... 
eal87958.rpo3.2 RPLIVVE..N GRSLVKD... .....HHLEK LRDGT..... .......... 
pnodorum.rpo3.2 RPMIVVE..N QRSKVTG... .....RYLKA LRKGT..... .......... 
aaf58590.rpo3.2 RPYVIVE..N RRPLVKQ... .....HHLDE LNRGI..... .......... 
aah46238.rpo3.2 RPYIIVK..K QKPAVTN... .....KHMEE LAQGY..... .......... 
dictyo.rpo3     RPVIIVD..D QRPRLTQ... .....EHIED LKDGL..... .......... 
pramorum.rpo3.2 RPLLLIDPVT HRTRLTQ... .....RHLDE LRAGV..... .......... 
bab11387.rpo3.2 RPLVIAD..K GISRVKQ... .....HHMKE LQDGV..... .......... 
eak87469.rpo3.2 RPLIIVD..Q GVPRLKE... .....EHIEQ LKRGE..... .......... 
cad25947.rpo3.2 RPLIIIDKNR INQTIIS... .....NQMDE CLKALNISEK VAIESGKSLF 
aal81688.rpo.b  RPLIIVENGV PKLTK..... .....EHVQA VKEGRLK... .......... 
eam93828.rpo.b  RPLFVVNEGK TVMNE..... .....EMLEK LRMGEYT... .......... 
eal84702.rpo2.2 RPLFVVDNDP KSENCGSLVL N...KDHIRK LEQDKELPAD LDPED..... 
pnodorum.rpo2.2 RPLFVVENNP TKPNRNQLVF DREISNRLVK EQLDSDTRAG WSDAD..... 
caa99357.rpo2.2 RPLFIVEDD. ESLGHKELKV R...KGHIAK LMATEYQDIE GGFED..... 
q02061.rpo2.2   RPLFIVDNNP NSERRGELCI R...KEHIQQ LIEDKDR... ..YDI..... 
spiromyces.rpo2 RPLFVVEDLR LKVTN..... .....DHINR LIELNEIG.. .......... 
batracho.rpo2   RSLFVVTPEQ SLVLT..... ....KEMVQQ LHEDQIQ... .......... 
coelomo.rpo2    RPLFVVNENQ QLVLK..... ....KEHILK LSEEDED... .......... 
cad25744.rpo2.2 RPLLVVKDNK LVITA..... .....EDIRK LKRGEIK... .......... 
aaf55024.rpo2.2 RPLLIVENGS LLLKK..... .....THVEM LKERDYNN.. .......... 
aah23505.rpo2.2 RPLLIVEKQK LLLKK..... .....RHIDQ LKEREYNN.. .......... 
pramorum.rpo2.2 RPLFIVEDNQ LLLQK..... .....EQVVK LQNHKITNYR .......... 
eal63310.rpo2.2 RPLFVVQDNK VQIKK..... .....QHINK LINN..DEYK .......... 
cab36815.rpo2.2 RPLFIVDNQK LLIKK..... .....RDIYA LQQRESAEED .......... 
chlamyd.rpo2    RPLYICEDNR LLVSK..... .....HHIRR LISPLPDEDE .......... 
eak90367.rpo2.2 RPLYIVGEDG DLKIK..... ....KSHINS LLNENPSFDE KMED...... 
cai65861.rpovir RPLIIRDRYH DFVCM..... .....AMQNP AVVPN..... .......... 
aaq09583.rpovir RPYLTVTDNK LNFKP..... .....EMLDE VN........ .......... 
aaa65283.rpovir RPLLIVDNNI EKYNQACYKA AEARKKGDKD WEKHKIPFIQ NTRFTSQMAK 
pramvir.rpovir. RPLLIVRNN. .......... .......IGE SGYTHTKFRQ WIDFTDDHVK 
aab96526.rpovir RPFLVVDNGE LMMDVCPELE SR........ .......... .......... 
aal69852.rpovir RPFLVIDNGE LIMDTL.DLY SK........ .......... .......... 
aar98326.rpovir RPLLVVENGV LVMDAEAERL ERD....... .......... .......... 
aag02772.rpovir QPVFRVENGE LAFNKYPNLH AEL....... .......... .......... 
t28316.rpovir.2 QPMFIVENGI LNLDKYK... IDK....... .......... .......... 


aaw37698.rpo.b  .......... .......... SNRALMGANM QRQAVPLMNP EAPFVGTG.. 
eam50876.rpo.b  .......... .......... ANRALMGSNM QRQAVPLLRP ERPLVGTG.. 
aaf51503.rpo1.2 .......... .......... KRVEYIGTLE QLYMEIAIDA KEMYPD.... 
np061887.rpo1.2 .......... .......... GKEELIGTME QIFMNVAIFE DEVFAG.... 
eal88681.rpo1.2 .......... .......... DKLDYVGPFE QPFMEIACLP DDLVAG.... 
pnodorum.rpo1   .......... .......... DKLDYVGPFE QPYMSIACTD AEIVSG.... 
aaa34993.rpo1.2 .......... .......... DKEDIVGPFE QVYMNIAVTP QEIQNN.... 
cab66435.rpo1.2 .......... .......... GELDMLGPFE QVYMDIACFP KEIVPK.... 
pramorum.rpo1.2 .......... .......... KRIEYIGPME QVFMDIACTK DDIRP..... 
eal60592.rpo1.2 .......... .......... GQNELIGPQE QLYMEIAVVP HEVIKG.... 
aag52049.rpo1.2 .......... .......... DNIELIGPFE QVANPINIIF ISTFP..... 
eak88354.rpo1.2 .......... .......... AQVDWIGPLG QPWMNIGVTE EETRKSTKLL 
cad26190.rpo1.2 .......... .......... GSEEWIGIME QVFLNIDTEE GAGDGD.... 
aat09722.rpovir ........PE ERDIEMDPAP SSSPSDSLPC PPGVYVCAQE LSVCSLGD.. 
aav91067.rpovir .......LSE TRTVTAPSVG RLEEHKTQNL AKYVYLCIQE INCGTVG... 
aau10873.rpovir .......... .......... .......... ...VRVCAQE IHH....... 
aat71848.rpovir .......... .......... .......LLV RPFPSPTERV VSMDSMR... 
aak82288.rpovir .......... ...FQNCLEN GHVVYKDAYE IEQSQIAINL QDLSRYPT.. 
caa93558.rpo3.2 ......WGFE DFLKQG.... .LVEYVDVNE ENDSLISVYE RDITP..... 
caa99422.rpo3.2 ......LDFD DFLKLG.... .LVEYLDVNE ENDSYIALYE KDIVP..... 
eal87958.rpo3.2 ......MQFD DFLAQG.... .LVEYLDVNE ENDSLIALYE KDITD..... 
pnodorum.rpo3.2 ......MEFE DFLTRG.... .LVEYLDTNE ENDTNIALKE TDINQ..... 
aaf58590.rpo3.2 ......RKFD DFLLDG.... .LIEYLDVNE ENDSFIAWNE DQIED..... 
aah46238.rpo3.2 ......RNFE DFLHES.... .LVEYLDVNE ENDCNIALYE HTINK..... 
dictyo.rpo3     ......RTFD DFIREG.... .IIEYLDVNE ENDSFLAWRE AAIQP..... 
pramorum.rpo3.2 ......RNLS SLIVEG.... .CVEYVDVNE ENNCLVALHE SEIGP..... 
bab11387.rpo3.2 ......RTFD DFIRDG.... .LIEYLDVNE ENNALVCLRA EAAKA..... 
eak87469.rpo3.2 ......IIFS DFISQG.... .ILEWIDVNE ENNLLIALRD ENLTN..... 
cad25947.rpo3.2 DCYLKYKSFT DLLEEG.... .FIEYLDVNE ENDCLVALKP EDIGE..... 
aal81688.rpo.b  ........WS DLIKMG.... .IIEYLDAEE EENAYVAMWP WEVTE..... 
eam93828.rpo.b  ........VN DLISSG.... .AIEWLDAEE EENAYISVFP FEFPDNCPDC 
eal84702.rpo2.2 .RRERYFGWD GLVKSG.... .VVEYVDAEE EETIMIVMTP EDL.EISKQL 
pnodorum.rpo2.2 .IADNTYGWK GLIQDG.... .VIEYLDAEE EETAMITFSP EDL.DEWRGM 
caa99357.rpo2.2 .VEE..YTWS SLLNEG.... .LVEYIDAEE EESILIAMQP EDL.EPAEAN 
q02061.rpo2.2   .DPEQRFGWT ALVSSG.... .LIEYLDAEE EETVMIAMSP EDL.EASRQM 
spiromyces.rpo2 .GGEEGEGWQ MLISDG.... .VVEYLDAEE EETAMICMTP DELRESYEYH 
batracho.rpo2   ........WK DLLSYG.... .VVEYIDTEE EETVMICMTP DDLAEARMAA 
coelomo.rpo2    ....AIWGWE KLLING.... .IVEYLDTEE EETVMISMSP DDLAEARGAL 
cad25744.rpo2.2 ........WD NLVTSG.... .FIEFLDVEE EEMSMIAMNT KILADESR.. 
aaf55024.rpo2.2 ......YSWQ VLVASG.... .VVEYIDTLE EETVMIAMSP YDLKQ..... 
aah23505.rpo2.2 ......YSWQ DLVASG.... .VVEYIDTLE EETVMLAMTP DDLQ...... 
pramorum.rpo2.2 ........WH NLLTDG.... .VVELIDTEE EEVCMIAMEP KDVGTGS... 
eal63310.rpo2.2 ........WQ DLLSEG.... .IVEYIDAEE EETVLIAMTP EDLVPMPN.. 
cab36815.rpo2.2 .......GWH HLVAKG.... .FIEYIDTEE EETTMISMTI SDLVQARLR. 
chlamyd.rpo2    ......YAWP QLVQDG.... .LVEYIDAEE EETTMIAMTI ADLRNAREAG 
eak90367.rpo2.2 ..EKHDYTWD DLVNTG.... .IIEYIDCEE EETSMIAMFI NDLRIDRG.. 
cai65861.rpovir .......KYT RMLREG.... .IIEYIDSAE QTNMRVAIHH TDIEQ..... 
aaq09583.rpovir .......SWE EFLAKFPE.. .VIEYVDKEE EQNIMLAVFP QYIQDANRIM 
aaa65283.rpovir DILAGTLTLE DLVAQG.... .ICEFITPEE AENCLVAFSI IELRKHKHDV 
pramvir.rpovir. KLQTGAIDID DLATDG.... ....YLSPEE HENTYIAFEH DRFKQHLTNP 
aab96526.rpovir ......LDDM TFSDIQKEFP HVIEMVDIEQ FTFSNVCESV QKFRMMSKDE 
aal69852.rpovir ......IEDM TFSDIQKEFP HVIEMVDIEQ FIFSNVCESV QKFRTLSKSD 
aar98326.rpovir ......LSAL TFSDVLREFP HVIEIVDVEQ FSFSNVCDSV QRFRTLPPEE 
aag02772.rpovir ......KESN SYTDFVTKYY DIIEVIDVGQ MIYSNMCNTV TEFNSYSLEQ 
t28316.rpovir.2 ......NEIM SFSDIMLKYN DIIEFVDVGQ ALYSRICNSI KEFKQYSLEF 


aaw37698.rpo.b  .......... .......... .......... .......... MEHVAARDSG 
eam50876.rpo.b  .......... .......... .......... .......... LEAQAARDSG 
aaf51503.rpo1.2 .......... .......... .......... .......... .FTTHLELAK 
np061887.rpo1.2 .......... .......... .......... .......... .VTTHQELFP 
eal88681.rpo1.2 .......... .......... .......... .......... .VSTHIEYTP 
pnodorum.rpo1   .......... .......... .......... .......... .DSTHVEYDP 
aaa34993.rpo1.2 .......... .......... .......... .......... .VHTHVEFTP 
cab66435.rpo1.2 .......... .......... .......... .......... .VSTHVEYSP 
pramorum.rpo1.2 .......... .......... .......... .......... .ATTHMEIKP 
eal60592.rpo1.2 .......... .......... .......... .......... .VTTHIETSP 
aag52049.rpo1.2 .......... .......... .......... .......... ..ATHEEIHP 
eak88354.rpo1.2 EIQKRLIGIS DTESEEQLKN DLKALKKLIK DNDRVLSSVP VNYTHMELHP 
cad26190.rpo1.2 .......... .......... .......... .......... ....YYEIDK 
aat09722.rpovir .......... .......... .......... .......... .GEYADPPAS 
aav91067.rpovir .......... .......... .......... .......... .KDYLDPPAS 
aau10873.rpovir .......... .......... .......... .......... .IAYKELPAY 
aat71848.rpovir .......... .......... .......... .......... .AEFMDLPGI 
aak82288.rpovir .......... .......... .......... .......... .VYDSMEIHA 
caa93558.rpo3.2 .......... .......... .......... .......... .DTTHLEIEP 
caa99422.rpo3.2 .......... .......... .......... .......... .SMTHLEIEP 
eal87958.rpo3.2 .......... .......... .......... .......... .TTTHLEIEP 
pnodorum.rpo3.2 .......... .......... .......... .......... .HTTHLEIEP 
aaf58590.rpo3.2 .......... .......... .......... .......... .RTTHLEIEP 
aah46238.rpo3.2 .......... .......... .......... .......... .DTTHLEIEP 
dictyo.rpo3     .......... .......... .......... .......... .WTTHLEIEP 
pramorum.rpo3.2 .......... .......... .......... .......... .RTTHLEIDP 
bab11387.rpo3.2 .......... .......... .......... .......... .DTTHIEIEP 
eak87469.rpo3.2 .......... .......... .......... .......... .ETTHLEIDP 
cad25947.rpo3.2 .......... .......... .......... .......... .ETTHLEISE 
aal81688.rpo.b  .......... .......... .......... .......... .EHTHLELMP 
eam93828.rpo.b  GKVLYRDNVT WINPGNSDVT LECDECH... AHFKGTNNLS MDHTHCEIDA 
eal84702.rpo2.2 QAGYALPEED DPNK...... .......... RVRSVLSQKA HTWTHCEIHP 
pnodorum.rpo2.2 KMGLPTSERA NLGKERLR.. .......... RIKPKPDPRI HAYTHCEIHP 
caa99357.rpo2.2 EE...NDLDV DPAK...... .......... ..RIRVSHHA TTFTHCEIHP 
q02061.rpo2.2   QAGYEVKEEL DPAQ...... .......... RVKPAPNPHV HAWTHCEIHP 
spiromyces.rpo2 QTGVEPPMEV DPSF...... .......... RIRSRRNIYI NTWTHCEIHP 
batracho.rpo2   AGQVVERHQV GTGR...... .......... ..LKSATVYT RNYTHCEIHP 
coelomo.rpo2    IFDKSLDRDR TARLK..... .......... ..ARKPGDYC KTWTHCEIHP 
cad25744.rpo2.2 .......... .......... .......... ....NSSDVS VSYTHCEIHP 
aaf55024.rpo2.2 .......... .......... .......... ...DKDYAYC TTYTHCEIHP 
aah23505.rpo2.2 .......... .......... .......... ...EKEVAYC STYTHCEIHP 
pramorum.rpo2.2 .......... .......... .......... .......... QIHTHCEIHP 
eal63310.rpo2.2 .......... .......... .......... ......EQIV HTYTHCEIHP 
cab36815.rpo2.2 .......... .......... .......... ....PEEAYT ENYTHCEIHP 
chlamyd.rpo2    .......... .......... .......... ......AATG TTYTHCEIHP 
eak90367.rpo2.2 .......... .......... .......... ........YC STYTHCEIHP 
cai65861.rpovir .......... .......... .......... .......... DEYTHIEIHP 
aaq09583.rpovir SKKPINSRDQ LNKIN..... .......... RTNRYDDNVY VRYTHCEIHP 
aaa65283.rpovir TR........ .......... .......... .......... .RFTHVDVP. 
pramvir.rpovir. LH........ .......... .......... .......... .RYSHVDIP. 
aab96526.rpovir .......... .......... .......... .........R KQYDLCDFPA 
aal69852.rpovir .......... .......... .......... .........R YRYHLCDFPA 
aar98326.rpovir .......... .......... .......... .........R ALFDFCDFPA 
aag02772.rpovir .......... .......... .......... .........R KKYDYVRLPN 
t28316.rpovir.2 .......... .......... .......... .........R KTIQYVRLPN 


aaw37698.rpo.b  AAITAKHRG. .RVEHVESNE ILVRRLVEEN GVEHEGELDR YPLAKFKR.S 
eam50876.rpo.b  MVIVSRTEG. .IVTYADANE IRVKVTGPE. GHEKVGQEIQ YILQKYQR.S 
aaf51503.rpo1.2 THFMSNLAN. .LIPMPDYNQ SPRNMYQCQM GKQTMGTPCL NWPKQAAN.K 
np061887.rpo1.2 HSLLSVIAN. .FIPFSDHNQ SPRNMYQCQM GKQTMGFPLL TYQDRSDN.K 
eal88681.rpo1.2 TNILSIVAN. .MTPFSDYNQ SPRNMYQCQM SKQTMGTPST AIEYRTDN.K 
pnodorum.rpo1   TNIFSIVAN. .MTPFSDFNQ SPRNMYQCQM GKQSMGTPGT AMRYRTDN.K 
aaa34993.rpo1.2 TNILSILAN. .LTPFSDFNQ SPRNMYQCQM GKQTMGTPGV ALCHRSDN.K 
cab66435.rpo1.2 TNVLSIVAN. .MTPFSDFNQ SPRNMYQCQM GKQTMGTPGT ALRYRTDN.K 
pramorum.rpo1.2 TNMLSLVAS. .LTPFSDYNQ SPRNMYQCQM AKQTMGTPAH SIVHRSDN.K 
eal60592.rpo1.2 TAMFSLLAN. .LTPFSDYNQ SPRNMYQCQM AKQTMGTPLH SYPFRTDN.K 
aag52049.rpo1.2 TGMISVVAN. .LTPWSDHNQ SPRNMYQCQM AKQTMAYSTQ ALQFRADQ.K 
eak88354.rpo1.2 STILSVTAS. .LIPYAHHNQ SPRNMYQCQM LKQTMGTPCL NHPYRTDN.K 
cad26190.rpo1.2 SGILGIIAG. .LIPYSDHNQ SPRNMYQCQM AKQAIGHPAH NIRTRTDP.T 
aat09722.rpovir EILTDAMSS. .VIPFYDHTQ SPRNAYQSNM GKQAIGFPAV N.CSDRYDAT 
aav91067.rpovir EILTDVMSA. .VIPFYDHTQ SPRNAYQSNM GKQAIGFPAI N.CEDRYDAT 
aau10873.rpovir SIMTDVMAS. .VIPFYNHAP SPRIAYQSNM GKQAVGITTL TGGKDRYDPT 
aat71848.rpovir VVLTDAMSA. .VIPFYNHTQ SPRNAYQSNM GKQAVGLPCL N.YMSRWDVT 
aak82288.rpovir SCMLGVMAA. .QIPFAEHTQ SPRLCYQSSM AKQAIGN..I PSHHVKSDNT 
caa93558.rpo3.2 FTILGAVAG. .LIPYPHHNQ SPRNTYQCAM GKQAIGAIAY NQLQRIDT.L 
caa99422.rpo3.2 FTILGAVAG. .LIPYPHHNQ SPRNTYQCAM GKQAIGAIAY NQFKRIDT.L 
eal87958.rpo3.2 FTVLGAVAG. .LIPYPHHNQ SPRNTYQCAM GKQAIGAIAS NQFLRIDS.I 
pnodorum.rpo3.2 FTILGAVAG. .LIPYPHHNQ SPRNTYQCAM GKQAIGAIAY NQFSRIDT.I 
aaf58590.rpo3.2 FTLLGVCAG. .LVPYPHHNQ SPRNTYQCAM GKQAMGMIGY NQKNRIDS.L 
aah46238.rpo3.2 FTLLGVCAG. .LIPYPHHNQ SPRNTYQCAM GKQAMGTIGY NQRNRIDT.L 
dictyo.rpo3     FTMLGCVAG. .LIPYPHHNQ SPRNTYQCAM GKQAIGAIAY NQLTRIDT.L 
pramorum.rpo3.2 VTILGVVSG. .LIPYPHHNQ SPRNTYQCAM GKQAIGTIAM NQFERIDT.L 
bab11387.rpo3.2 FTILGVVAG. .LIPYPHHNQ SPRNTYQCAM GKQAMGNIAY NQLNRMDT.L 
eak87469.rpo3.2 LSILGVVSG. .LIPYPNHNQ SPRNTYQCAM GKQVMGSVGF NQFLRCDS.V 
cad25947.rpo3.2 FAILGYVAG. .LVPFPHHNQ SPRNTYQCAM GKQAIGHISL NVKKRFDS.V 
aal81688.rpo.b  AAILGLPAS. .LVPYPEHNA APRNTYGAGM AKQSLGLGWA NFRIRVDT.R 
eam93828.rpo.b  SMILGVVAS. .LIPYPEHNS SPRITIASAM IKQSIGLPQA NYRIRTDT.R 
eal84702.rpo2.2 SMILGVCAS. .IIPFPDHNQ SPRNTYQSAM GKQAMGVFLT NFDQRMET.M 
pnodorum.rpo2.2 AMILGICAS. .IIPFPDHNQ SPRNTYQSAM GKQAMGVALT NYALRMET.M 
caa99357.rpo2.2 SMILGVAAS. .IIPFPDHNQ SPRNTYQSAM GKQAMGVFLT NYNVRMDT.M 
q02061.rpo2.2   AMILGILAS. .IIPFPDHNQ SPRNTYQSAM GKQAMGVYLT NYQVRMDT.M 
spiromyces.rpo2 SMILGICAS. .IIPFPDHNQ SPRNTYQSAM GKQAMGVMLT NYQLRMDT.L 
batracho.rpo2   SMILGICAS. .IIPFPDHNQ SPRSVYQSAM GKQAMGLFLT NFQLRMDT.M 
coelomo.rpo2    AMILGICAS. .IIPFPDHNQ SPRNTYQSAM GKQAMGVYLT NFQLRMDT.L 
cad25744.rpo2.2 ALILGICAS. .TIPFPDHNQ SPRNTYQSAM GKQAMGIYAT NFLLRMDT.L 
aaf55024.rpo2.2 AMILGVCAS. .IIPFPDHNQ SPRNTYQSAM GKQAMGVYIT NFHVRMDT.L 
aah23505.rpo2.2 SMILGVCAS. .IIPFPDHNQ SPRNTYQSAM GKQAMGVYIT NFHVRMDT.L 
pramorum.rpo2.2 SMILGICAS. .IIPFPDHNQ SPRNTYQSAM GKQAMGIYCS NFRARMDT.M 
eal63310.rpo2.2 SMILGICCS. .IIPFPDHNQ SPRNTYQAAM GKQAMGVYIT NYQLRMDT.M 
cab36815.rpo2.2 SLILGVCAS. .IIPFPDHNQ SPRNTYQSAM GKQAMGIYVT NYQFRMDT.L 
chlamyd.rpo2    AMILGVCAS. .IIPFPDHNQ SPRNTYQSAM GKQAMGMYAT NYQTRMDT.Q 
eak90367.rpo2.2 SLILGVCAS. .IIPFPDHNQ SPRNVYQSAM GKQAMGVYTS NYNVRMDT.L 
cai65861.rpovir ALLTGICVS. .QIPFCDHNQ SPRIAYQAAQ CKQAIGLYTT NFAERLDT.V 
aaq09583.rpovir CMILGLISS. .NIPFPDHNQ SPRGIFQYNQ ARQAMGLYIS DYRERTD..I 
aaa65283.rpovir QAILGLAAL. .VSPYANCTQ PARVTYETNQ GRQTGGWYCF SWPYRVDM.N 
pramvir.rpovir. QGNMGLVAL. .TSVFANHNQ AARIVFQTNQ VKQTNSWALK NWAFAAHK.D 
aab96526.rpovir EFRDGYVAS. .SLVGINHNS GPRAILGCAQ AKQAISCLSS DIRNKIDN.G 
aal69852.rpovir EFKDGYVAS. .SLVGINHNS GPRAILGCAQ AKQAISCLSS DIRNKIDN.G 
aar98326.rpovir EFRDGYVAS. .SLVGINHNS APRAILGCAQ AKQAISCLSA DLRNKVDN.G 
aag02772.rpovir YLYFSYLTST GCMYDIGKMT GVRGTFGTAQ SKHIITGPPD NVMNKYDT.C 
t28316.rpovir.2 YIYFSQLVS. .CMHDVGKMA GVRGTFGAAQ YKHIITGPQD NILNKFES.C 


aaw37698.rpo.b  NSGTCYNQRP IVAVGDVVEY NEILADGPSM ELGEMALGRN VVVGFMTWDG 
eam50876.rpo.b  NQDTCLNQRP LVYVGEDVVP GQVLADGSAT EGGELALGQN ILVAYMPWEG 
aaf51503.rpo1.2 LYRLQTPGTP LFR....... ...PVHYDNI QLDDFAMGTN AIVAVISYTG 
np061887.rpo1.2 LYRLQTPQSP LVR....... ...PSMYDYY DMDNYPIGTN AIVAVISYTG 
eal88681.rpo1.2 LYRLQTGQTP IVR....... ...PPLYNAY GLDNFPNGTN AVVAIISYTG 
pnodorum.rpo1   TYRLQTGQTP VVR....... ...PPLHNEY GFDNFPNGTN AVVAVISYTG 
aaa34993.rpo1.2 LYRLQTGQTP IVK....... ...ANLYDDY GMDNFPNGFN AVVAVISYTG 
cab66435.rpo1.2 LYRLQTGQTP VVR....... ...PKLHNTY GLDHYPNGTN AVVAVISYTG 
pramorum.rpo1.2 MYRIQSPQIP IVQ....... ...NERLREY QLDEYPLGTN AVVAVISYTG 
eal60592.rpo1.2 LYKVQNVQKP IVH....... ...TKNQFKF RCNDYPHGCN AVIAVISNTG 
aag52049.rpo1.2 IYHLQTPQSP VVR....... ...TKTYTTY SIDENPTGTN AIVAVLAHTG 
eak88354.rpo1.2 MYRLLTPQEP TII....... ...TKGYSSF GFSEYPTGTN AIVAVMSYSG 
cad26190.rpo1.2 MYTVNYLQSP IVR....... ...TEGYEMV ..KDYPVGIN CMVAVLSYTA 
aat09722.rpovir LHRLDYPQKS LVD....... ...SRSVKRL GFDEMAHGAL PVVAIMTAGG 
aav91067.rpovir LHRLDYPQSA LTE....... ...SRAIERV NFDTMAHGAL PVVAIMTAEG 
aau10873.rpovir FYVLDYPQKA LAR....... ...TICYDRY KFDIMCHGAI PIVAVSTMDG 
aat71848.rpovir LDVLMYPQVP LSR....... ...SKAMDAL SFDTMPHGAC PIVAVLTFDG 
aak82288.rpovir TRVMDYVQRP LVT....... ...TQIAEMN RFNDFPNGLN AMVAVAIYTG 
caa93558.rpo3.2 LYLMVYPQQP MVK....... ...TKTIELI GYDKLPAGQN ATVAIMSYSG 
caa99422.rpo3.2 LYLMTYPQQP MVK....... ...TKTIELI DYDKLPAGQN ATVAVMSYSG 
eal87958.rpo3.2 LYLMVYPQKP MVK....... ...SRTIELV KYDQLPAGQN AMVAVMSYSG 
pnodorum.rpo3.2 LYLMVYPQEP MVK....... ...TRTIELT KYDKLPAGQN ATVAVMSYSG 
aaf58590.rpo3.2 MYNLVYPHAP MVK....... ...SKTIELT NFDKLPAGQN ATVAVMSYSG 
aah46238.rpo3.2 MYLLAYPQKP MVK....... ...TKTIELI EFEKLPAGQN ATVAVMSYSG 
dictyo.rpo3     LYLLVHTQRP LCQ....... ...TRTIDLL NWYKLPAGHN ATVAVMSYSG 
pramorum.rpo3.2 LYTMVYPQMP MVK....... ...TRVLDLV NFDRVPAGQN AIVAVMSYSG 
bab11387.rpo3.2 LYLLVYPQRP LLT....... ...TRTIELV GYDKLGAGQN ATVAVMSFSG 
eak87469.rpo3.2 LYLLVYPQKP LCK....... ...TRTIEMI NFEQLPAGQN SSVAVMSFAG 
cad25947.rpo3.2 ILQLTYTHRP MVS....... ...TKILDLI NYNEIPAGQN AMVAVMSYSG 
aal81688.rpo.b  GHLLHYPQIP LVN....... ...SRIMKAV GYEDRPAGQN FVVAVLAYQG 
eam93828.rpo.b  GHLLHYPQIP LVT....... ...TKVMDFI KYRRKPAGQN FVVAIVSYHG 
eal84702.rpo2.2 ANILYYPQKP LAT....... ...TRSMEFL RFRELPAGQN AIVAIACYSG 
pnodorum.rpo2.2 MNVLYYPQKP LAT....... ...TRSMEYL KFRELPAGQN AIVAIACYSG 
caa99357.rpo2.2 ANILYYPQKP LGT....... ...TRAMEYL KFRELPAGQN AIVAIACYSG 
q02061.rpo2.2   ANILYYPQKP LAT....... ...TRSMEYL KFRELPAGQN AIVAILCYSG 
spiromyces.rpo2 SNVLYYPQKP LAI....... ...TRAMDYL KFRQLPAGQN AIVAILCYSG 
batracho.rpo2   SNILFYPQKP LAT....... ...TRAMEFM HFRDLPAGIN AVVAIACYSG 
coelomo.rpo2    ANILYYPQKP LVT....... ...TRNMQYL RFRELPAGQN AIVAIAAYSG 
cad25744.rpo2.2 SNILFYPQKP LVT....... ...TKSMEYL RFKELPSGQN ALVAIACYSG 
aaf55024.rpo2.2 AHVLYYPMKP LVT....... ...TRSMEYL RFRELPAGIN SIVAILCYTG 
aah23505.rpo2.2 AHVLYYPQKP LVT....... ...TRSMEYL RFRELPAGIN SIVAIASYTG 
pramorum.rpo2.2 ANVLNYPQKP LVT....... ...TRAMEYL HFRELPSGIN AIVGIASYTG 
eal63310.rpo2.2 AHVLFYPQKP LVT....... ...TRSMEYL HFRELPAGQN VCVAIACYSG 
cab36815.rpo2.2 AYVLYYPQKP LVT....... ...TRAMEHL HFRQLPAGIN AIVAISCYSG 
chlamyd.rpo2    GFVLYYPQKP LVC....... ...TRAMDYL KFRELPAGIN AIVAIMCYSG 
eak90367.rpo2.2 GYVLYYPQKP LVT....... ...TRAMTYM RFRELPAGIN CIVGIMCYSG 
cai65861.rpovir GHVLATPQKP LVT....... ...TRLEELL GTSVVRSGAV PIVAIMCYSG 
aaq09583.rpovir SYILYHPQIP LVT....... ...SRASKYT GTHIFPAGEN SIVAIASYTG 
aaa65283.rpovir RFFQFYNEMP LVK....... ...TIAHNYV ....IPNGLN TIVAYMIYGG 
pramvir.rpovir. LYHQVYVEDP LMS....... ...TFAYRHI ....PPMCTN VIVAISIYGG 
aab96526.rpovir IHLMYP.ERP IVI....... ...SKALETS KIAANCFGQH VTIALMSYKG 
aal69852.rpovir IHLLYP.ERP IVI....... ...SKALETS KIAVNCFGQH VIIALMSYKG 
aar98326.rpovir IHLMFA.ERP IVV....... ...SKALETS KIADNCFGHH VTIALMSFRG 
aag02772.rpovir NYLAYPIERP SIT....... ...NIPMEIS GIARNSIGTH VLVGFFSFN. 
t28316.rpovir.2 TYLSFPLQKS CVT....... ...NIPKDIS GISKNGMGQH ILVGFFSYN. 


aaw37698.rpo.b  .YNYEDAVIM SERLVKDDVY TSIHIEEYES EVRDTK.... .......LGP 
eam50876.rpo.b  .YNYEDAILI SERLVYDDVY TSIHVEKFEI EARQTK.... .......LGP 
aaf51503.rpo1.2 .YDMEDAMII NKAAYERGFA YGSIYKTKFL TLDKK..... ...SS..... 
np061887.rpo1.2 .YDMEDAMIV NKASWERGFA HGSVYKSEFI DLSEK..... ...IKQGDSS 
eal88681.rpo1.2 .YDMDDAMII NKSSHERGFG YGTIYKTKIH SLDDKD...S RRSKSRREIT 
pnodorum.rpo1   .YDMDDAMIL NKSAHERGFG HGTIYKTKIC DLEEG....A RRNRSGRTIS 
aaa34993.rpo1.2 .YDMDDAMII NKSADERGFG YGTMYKTEKV DLALN..... .RNR.GDPIT 
cab66435.rpo1.2 .YDMEDAMIL NKSAHERGFG YGTVYKGESF DLSQK..... .RRR.GEPVV 
pramorum.rpo1.2 .FDMEDAMIL NKSSYERGFG HASVYKQLTV DIGPS..... .GKQGGASTK 
eal60592.rpo1.2 .YDMEDAMII NKSAYERGFG HGSVYKNEYI DLDQG..... ...LSRFEQK 
aag52049.rpo1.2 .FDMEDAMIL NKSSVERGMC HGQIYQTENI DLSDQ..... ..NSRFDSGS 
eak88354.rpo1.2 .YDMEDAMIL NKSSYDRGMF HACVYKTKII SAAPP..... ..SATKKSDA 
cad26190.rpo1.2 .YDMEDALVI NKNSIDRGLF TGYVYKTEKV PLDKG..... .......... 
aat09722.rpovir .FNQEDSVVL NASSLDRGLF SCVTYRTVSC ADKRRT.... ......KYDS 
aav91067.rpovir .FNQEDSIVL NASSLDRGLF SCVTYRTFAA NDKRRS.... ......KYDS 
aau10873.rpovir .YNQEDSVIL NKSSVDRGLF VITCYKTFVE TEKYKS.... ......KHDS 
aat71848.rpovir .YNQEDSIIL NRSSVQRGMF VSTTYKTLCE CEKHVK.... ......RCEF 
aak82288.rpovir .FNQEDSIIL NKASIDRGMF HVVTYKTIIV EERKIG.... ......VN.. 
caa93558.rpo3.2 .YDIEDALVL NKSSIDRGFG RCQVFHKHSV IVRKYP.... ......NGTH 
caa99422.rpo3.2 .YDIEDALVL NKSSIDRGFG RCETRRKTTT VLKRYA.... ......NHTQ 
eal87958.rpo3.2 .YDIEDALVL NKGSVDRGFG RCQVFRKYVT NLKSYS.... ......NGTK 
pnodorum.rpo3.2 .YDIEDALIL NKASCDRGFG RCQVMKKVSH QLKSYA.... ......NGTS 
aaf58590.rpo3.2 .YDIEDALIL NKASIDRGYG RCLVYKNSKC TVKRYA.... ......NQTF 
aah46238.rpo3.2 .YDIEDALVL NKASLDRGFG RCLVYKNAKC TLKRYT.... ......NQTF 
dictyo.rpo3     .YDIEDALVM NKASLDRGFG RCIVLKKQVT SIKKHG.... ......NDTS 
pramorum.rpo3.2 .YDIEDAIVL NKASLDRGFG RCMVFKKYQT MIKKYA.... ......NGSY 
bab11387.rpo3.2 .YDIEDAIVM NKSSLDRGFG RCIVMKKIVA MSQKYD.... ......NCTA 
eak87469.rpo3.2 .YDIEDAIVM NKASVDRGFA RCFVMKRQTI ELQKLP.... ......NGLS 
cad25947.rpo3.2 .YDIEDALVL NKTSVERGLF RVEVYKTTTT LLKKHS.... ......NGMS 
aal81688.rpo.b  .YNMEDAIII NKASIERGLA RSTFFRTYEA EEKKYL.... ......GGQT 
eam93828.rpo.b  .YNMQDAIIM NKASIERGLG RSSFFRTYTA EERRYP.... ......GGQE 
eal84702.rpo2.2 .YNQEDSVIM NQSSIDRGLF RSLFYRTYTD SEKMVG.... ......LTVV 
pnodorum.rpo2.2 .YNQEDSVIM NQSSIDRGLF RSLFYRAYTE QEKRIG.... ......VNVL 
caa99357.rpo2.2 .YNQEDSMIM NQSSIDRGLF RSLFFRSYMD QEKKYG.... ......MSIT 
q02061.rpo2.2   .YNQEDSIIM NQASIDRGLF RSIFYRTYTD QEKKIG.... ......MTVM 
spiromyces.rpo2 .YNQEDSIIM NQSSIDRGLF RSLFFRTYQD EENREG.... ......SAHV 
batracho.rpo2   .YNQEDSLIM NQSSIDRGLF RSLYYRVYMD QEKKVG.... ......MIST 
coelomo.rpo2    .YNQEDSLIM SQSAIDRGLF RSIYYRSYVD AEKKTG.... ......FTQL 
cad25744.rpo2.2 .YNQEDSIIM NQSAIDRGLF RSFFYRTYTD QESMSR.... ......PGVN 
aaf55024.rpo2.2 .YNQEDSVIL NASAVERGFF RSVFYRSYKD SENKRV.... ......GDQE 
aah23505.rpo2.2 .YNQEDSVIM NRSAVDRGFF RSVFYRSYKE QESKKG.... ......FDQE 
pramorum.rpo2.2 .YNQEDSLIM NQSAIDRGFF RSTFYRCYID QERNKSPHGG PGGGAGGANC 
eal63310.rpo2.2 .YNQEDSVIL NQSAIDRGLF RSMFYRAYKD EQKKQT.... ......SLME 
cab36815.rpo2.2 .YNQEDSVIM NQSSIDRGFF RSLFFRSYRD EEKKMG.... ......TLVK 
chlamyd.rpo2    .YNQEDSLML NGSSIDRGFH RSIFYRAYKE EEKKAG.... ......SMAR 
eak90367.rpo2.2 .YNQEDSLIM NQSSIDRGLF RSVFFRTYVS EEKQVG.... ......SNLI 
cai65861.rpovir .FNQDDSVLL NQSSIDRGLF TSFAYHTIRD EEKGTG.... .......ADI 
aaq09583.rpovir LMNQEDSLVI NDSAIQKGYM RAQALKKYME IIKKNP.... .....ASSQT 
aaa65283.rpovir .YNQEDSVIV SQSFIDRGGF AGTFYREEKV ELESDIES.. ......FGKP 
pramvir.rpovir. .FNQEDSLIV NKSSVDRGLF DAAHLTYDKC DIEQNEI... ......ICRP 
aab96526.rpovir .INQEDGIII KKQFIQRGGL DIVTAKKHQV EI........ ........PL 
aal69852.rpovir .INQEDGIII KKEFINRGGL DIITAKKHQV EI........ ........PL 
aar98326.rpovir .MNQEDGIIL KRQFAERGGL DILTCKKYQV EI........ ........PL 
aag02772.rpovir .YNVEDGVIV NKESINRGLL SVISLMSVKN EL........ ........SD 
t28316.rpovir.2 .KNIEDGVIV NKRSVENGML SVITLNAIVA EV........ ........SD 


aaw37698.rpo.b  EEITRDIPNV SE........ ....SALKNL DDRGIVYI.. .......... 
eam50876.rpo.b  EEITREIPNV GE........ ....DSLRNL DEQGIIRI.. .......... 
aaf51503.rpo1.2 .YFARHPHMP E......... .....LIKHL DTDGLPHP.. .......... 
np061887.rpo1.2 LVFGIKPGDP R......... .....VLQKL DDDGLPFI.. .......... 
eal88681.rpo1.2 KLFGFAPGGE IR........ ...AEWRTTL DEDGLPHV.. .......... 
pnodorum.rpo1   KLFGFAPDSL VP........ ...ASRKETL DEDGLPRI.. .......... 
aaa34993.rpo1.2 QHFGFGNDEW P......... ...KEWLEKL DEDGLPYI.. .......... 
cab66435.rpo1.2 HHFGFAPGST PR........ ...REWLQKL DADGLPFI.. .......... 
pramorum.rpo1.2 KYFSNIKTDG SG........ ...EFCSTKL DRDGFPHI.. .......... 
eal60592.rpo1.2 KTF.FGRPNT VV........ ...DELDKFI DTDGLPFV.. .......... 
aag52049.rpo1.2 KSFRRSTNKA E......... ......HFRI DADGLPSV.. .......... 
eak88354.rpo1.2 ESYFFHNIGP DG........ ...ELVVKEL SADGLPNI.. .......... 
cad26190.rpo1.2 .......... .......... .........Y FFTYLPSV.. .......... 
aat09722.rpovir EVVCLPDWGL RN........ ..REWDYDLL GDDGVIDPSC AGALARRVEG 
aav91067.rpovir EQICLPEYGN RN........ ..KDWDYTLL DENGVISP.. ALASPPHVRK 
aau10873.rpovir ELIAHPDFLI RN........ ..RDLDYGLL GKTGVLDI.. .......... 
aat71848.rpovir ERIMCVPVDK RR........ ..PGLVYDYL GDDGIFDP.. .......... 
aak82288.rpovir EKICMPVASV R......... ..RMNNYSLL EDNPESPY.. .......... 
caa93558.rpo3.2 DRIGDPQRDP ........ET GEVVWKHGVV EDDGLAGV.. .......... 
caa99422.rpo3.2 DIIGGMRVD. ........EN GDPIWQHQSL GPDGLGEV.. .......... 
eal87958.rpo3.2 DRLN..PPTY ........EN GAPIRKHALL EADGLAAV.. .......... 
pnodorum.rpo3.2 DRIN..AGAL ........KV DDPT..HQAI GQDGIAQV.. .......... 
aaf58590.rpo3.2 DRIMGPMKDA ........LT NKVIFKHDVL DTDGIVAP.. .......... 
aah46238.rpo3.2 DKVMGPMLDA ........AT RKPIWRHEIL DADGICSP.. .......... 
dictyo.rpo3     DRIFPPTPND .......... .LRQPKYGLL DSDGIAKP.. .......... 
pramorum.rpo3.2 DRIVGPPDFD SLATSGGAGM GFRNAKYSSL DADGISRV.. .......... 
bab11387.rpo3.2 DRILIPQRTG .......... .PDAEKMQIL DDDGLATP.. .......... 
eak87469.rpo3.2 ERVVRPISVG SGNTG...NR RFSFKNDSIL DNDGVCNV.. .......... 
cad25947.rpo3.2 DVLWPNPKES .......... ........VL DEDGLGKP.. .......... 
aal81688.rpo.b  DKFEIPDPTV ........RG YRGEKYYRNL DEDGLIFP.. .......... 
eam93828.rpo.b  DKFEIPSHDV ........LG ARAEEYYKNL DENGIIFP.. .......... 
eal84702.rpo2.2 ERFEKPMRSD .......TIG MRK.GTYDKL DEDGIIAP.. .......... 
pnodorum.rpo2.2 EQFEKPTRAD .......TLR LKG.GTYDKL DDDGVVAP.. .......... 
caa99357.rpo2.2 ETFEKPQRTN .......TLR MKH.GTYDKL DDDGLIAP.. .......... 
q02061.rpo2.2   EEFERPVRST .......TLR MKH.GTYDKL EDDGLIAP.. .......... 
spiromyces.rpo2 GRFEKPTRET .......TLR LKH.GTYEKL DEDGLVAP.. .......... 
batracho.rpo2   ETLEKPSRDT .......TLR LKH.GTYEKL EDDGLIAP.. .......... 
coelomo.rpo2    EEFERPTRET .......TLK LRQ.GSYEKL EDDGFVAP.. .......... 
cad25744.rpo2.2 EEFCKPSRGA .......VLR MKN.LNYNKL DDDGLISP.. .......... 
aaf55024.rpo2.2 ENFEKPHRGT .......CQG MRN.AHYDKL DDDGIIAP.. .......... 
aah23505.rpo2.2 EVFEKPTRET .......CQG MRH.AIYDKL DDDGLIAP.. .......... 
pramorum.rpo2.2 EEFEKPSREN .......CLG LRH.GSYHKL DNDGLVAP.. .......... 
eal63310.rpo2.2 EVFEKPERDT .......CAG MRH.GSYEKI DDDGLVAP.. .......... 
cab36815.rpo2.2 EDFGRPDRGS .......TMG MRH.GSYDKL DDDGLAPP.. .......... 
chlamyd.rpo2    EEIEAPDPSV .......TSK MKH.GTYDKL DADGLCPP.. .......... 
eak90367.rpo2.2 EAFELPNPEE .......VSG LRF.GNYGNL DLDGLIEP.. .......... 
cai65861.rpovir ERFENPKNIP G......CSG MKE.ADYSKI DDKGMPII.. .......... 
aaq09583.rpovir SIFMKPDRNK .......VDN LRD.ANYDKL SEEGYAKV.. .......... 
aaa65283.rpovir DPLITKN... .......... LKPGANYEKL .VDGFVPV.. .......... 
pramvir.rpovir. DPSNTAD... .......... IKSYSNYEKL .VNGLIQE.. .......... 
aab96526.rpovir ENFNNKE... .......... RDRSNAYSKL ESNGLVRL.. .......... 
aal69852.rpovir ENFNNKE... .......... RVKSTAYSKL DSNGLVRL.. .......... 
aar98326.rpovir ENFNNRE... .......... RVRSAAYSKI DVNGVVRL.. .......... 
aag02772.rpovir TQINNNNPS. .........A ENSNNNYSKI SATGLPSI.. .......... 
t28316.rpovir.2 IQINNNNPS. .........P DNANNNYSKI NVMGLPDV.. .......... 


aaw37698.rpo.b  .......... .......... ..GAEVKDGD ILVGKVTPKG VTELTAEERL 
eam50876.rpo.b  .......... .......... ..GAWVEAGD ILVGKVTPKG ESDQPPEEKL 
aaf51503.rpo1.2 .......... .......... ..GSKLSYGS PLYCYFDGEV A......... 
np061887.rpo1.2 .......... .......... ..GAKLQYGD PYYSYLNLNT G......... 
eal88681.rpo1.2 .......... .......... ..GARVKEGS LIAAWHTVRY DAASDSY..V 
pnodorum.rpo1   .......... .......... ..GTLLRNGD AIAAWHTVSY DAASDDY..V 
aaa34993.rpo1.2 .......... .......... ..GTYVEEGD PICAYFDDTL N......... 
cab66435.rpo1.2 .......... .......... ..GIKLEDGD PIVAYYDEST G......... 
pramorum.rpo1.2 .......... .......... ..GQMVNYGD PIASWIDETT G......... 
eal60592.rpo1.2 .......... .......... ..GRLIKPGE PYYTYIRPSD G......... 
aag52049.rpo1.2 .......... .......... ..GQKLYPDE PYCSIYDEVT N......... 
eak88354.rpo1.2 .......... .......... ..GQRLTKGS PICRVERIGS GGGP...... 
cad26190.rpo1.2 .......... .......... ..GQRIQKDD TLYRYVDQDG R......... 
aat09722.rpovir KRKAAKRPAG QRTGGGPAGL CDALWIPAGT VLVGKVSHSL GPGGNPM..R 
aav91067.rpovir HYVAKNKQES RRTGGALACA CDTLWIPAGT VIIGKVAYRQ GPTGTTV..C 
aau10873.rpovir .......KLG KKNKKYQGSI CNSLWIPAGT VLVGKVSKKL .IDGVIV..Y 
aat71848.rpovir .......... ........AL ARGMFVTAGV VVVGKMSFDQ ...SRPE..G 
aak82288.rpovir .......... ......FGVV KVKSFVKRND VLVGKVITKI SKDGTRQ..E 
caa93558.rpo3.2 .......... .......... ..GCRVQPGQ IYVNKQTPTN ALDNSIT..L 
caa99422.rpo3.2 .......... .......... ..GMKVQSGQ IYINKSVPTN SADAPNP..N 
eal87958.rpo3.2 .......... .......... ..GEQVNAGE VYINKSTPEQ SNLSGIG..S 
pnodorum.rpo3.2 .......... .......... ..GARINQGD AFLLKAIPQD T......... 
aaf58590.rpo3.2 .......... .......... ..GEQVQNKQ IMINKEMPAV TSMNPLQ..G 
aah46238.rpo3.2 .......... .......... ..GEKVENKQ VLVNKSMPTV TQI.PLE..G 
dictyo.rpo3     .......... .......... ..GELAQKGQ ILVNKYSPLN TIDATPN..P 
pramorum.rpo3.2 .......... .......... ..GGIVQNGA IMINKEQPTQ FNDSVDG..R 
bab11387.rpo3.2 .......... .......... ..GEIIRPND IYINKQVPVD TVTKFTS... 
eak87469.rpo3.2 .......... .......... ..GVQVSEDD IIVNKMSPIN TREYVGD..P 
cad25947.rpo3.2 .......... .......... ..GKMVRDGT VYVNKMSPVD G......... 
aal81688.rpo.b  .......... .......... ..ESKVEGKD VLVGRTSPPR FLEERG...L 
eam93828.rpo.b  .......... .......... ..ESKVEGSD VLVGKTSPPR FLEEEN...A 
eal84702.rpo2.2 .......... .......... ..GVRVSGED IIIGKTAPLA PEAEEL...G 
pnodorum.rpo2.2 .......... .......... ..GVRVSGDD IIIGKTAPIA ADAQEL...G 
caa99357.rpo2.2 .......... .......... ..GVRVSGED VIIGKTTPIS PDEEEL...G 
q02061.rpo2.2   .......... .......... ..GTRVSGED IIIGKTAPIP LDHEEL...G 
spiromyces.rpo2 .......... .......... ..GTRVVGDD IIIGKTTPIP ADSLEL...G 
batracho.rpo2   .......... .......... ..GVRVSGED IIIGKTVPIA ADSTEL...G 
coelomo.rpo2    .......... .......... ..GTRVNGDD IIIGKTAPLP MDHSEL...G 
cad25744.rpo2.2 .......... .......... ..GTRVTGDD VLIGKITPI. LDPERS...T 
aaf55024.rpo2.2 .......... .......... ..GIRVSGDD VVIGKTITLP ENDDEL...D 
aah23505.rpo2.2 .......... .......... ..GVRVSGDD VIIGKTVTLP ENEDEL...E 
pramorum.rpo2.2 .......... .......... ..GTRVSGND IIIGKTSPLP QSED.....S 
eal63310.rpo2.2 .......... .......... ..GVRVAGDD IIIGKTTPLP PSDDDL...G 
cab36815.rpo2.2 .......... .......... ..GTRVSGED VIIGKTTPIS QDEAQ..... 
chlamyd.rpo2    .......... .......... ..GTRVSGED IICGKTVTLP DDPTG..... 
eak90367.rpo2.2 .......... .......... ..GNRVLGDD IIIGKVGPIN PEDRD..... 
cai65861.rpovir .......... .......... ..GKTFYNGD VLIGKVVSMS LLQADPK..E 
aaq09583.rpovir .......... .......... ..ETVIRDGD VVIGVVNPKP TAREDE.... 
aaa65283.rpovir .......... .......... ..GTVVKKGD IIIGKVAKIR GEKDELN..K 
pramvir.rpovir. .......... .......... ..GTYVQEGD GLVGKVAKLQ KGDMKDPNVI 
aab96526.rpovir .......... .......... ..NAFLESGD AIARNISSRT LEDDFAR... 
aal69852.rpovir .......... .......... ..NAFLESGD AIARNISSRT LEDDFVQ... 
aar98326.rpovir .......... .......... ..NAFLEQGD AIARNVSSRT LDDDFVA... 
aag02772.rpovir .......... .......... ..GTVLVQGD ALYRCLKPKF KNDD...... 
t28316.rpovir.2 .......... .......... ..GTVMVKND ALYRCLKPKY KETD...... 


aaw37698.rpo.b  LHAIFGEKAR EVRDTLLRVP HGAGGIVLDV KVFNRE.... .......... 
eam50876.rpo.b  LRAIFGEKAR DVRDNSLRVP NGEKGRVVDV RVFTRE.... .......... 
aaf51503.rpo1.2 .......... TYKVVKMDEK ..EDCIVESI RQLGS..... .......... 
np061887.rpo1.2 .......... ESFVMYYKSK ..ENCVVDNI KVCSN..... .......... 
eal88681.rpo1.2 ......NVDG ITHFVKYKDA ..EEGYIDSI RIMGA..... .......... 
pnodorum.rpo1   ......NRDA NTNYFKYKED ..ELAFVEEV RIIGS..... .......... 
aaa34993.rpo1.2 .......... KTKIKTYHSS ..EPAYIEEV NLIGD..... .......... 
cab66435.rpo1.2 .......... QNFIETYHGT ..EPGFVDEV RLLGN..... .......... 
pramorum.rpo1.2 .......... LPSFQKHKES ..EPAIIEQV NMIGN..... .......... 
eal60592.rpo1.2 .......... RQVTKDYKGK ..EEAYIEDV RIIFG..... .......... 
aag52049.rpo1.2 .......... KTRHMKRKGT ..DPVIVDFV SVDMK..... .......... 
eak88354.rpo1.2 .........S NATIQTYHDD ..EVAFVEKI NRIASGISIE LQQDSLSGGG 
cad26190.rpo1.2 .......... .EYEKRYLGT ..EPGIVDIV RVFEN..... .......... 
aat09722.rpovir .......... RDVSLTVKQS ..EEGYLDRV TVDVDS.... .......... 
aav91067.rpovir .......... KDISLTVKAS ..EEGYLDKI VQDVDP.... .......... 
aau10873.rpovir .......... KDVSLTVKAD ..EEGYLDEL LDYYMV.... .......... 
aat71848.rpovir .......... VCCSLAVKPH ..EEGYFDDK LVFNMA.... .......... 
aak82288.rpovir .......... TDHSTIVSIS ..EEGKVDRI IRTSK..... .......... 
caa93558.rpo3.2 GHTQTVESGY KATPMTYKAP ..EPGYIDKV MLTT...... .......... 
caa99422.rpo3.2 ..NVNVQTQY REAPVIYRGP ..EPSHIDQV MMSV...... .......... 
eal87958.rpo3.2 .DAGRP.VQY TPTPMTYKLH ..DPAYIDKV MYSV...... .......... 
pnodorum.rpo3.2 ..AGPPSTTY KDKPEKYKLP ..DCSYIDKV CITE...... .......... 
aaf58590.rpo3.2 .Q..SAQVPY TAVPISYKGP ..EPSYIERV MVSA...... .......... 
aah46238.rpo3.2 .SNVPQQPQY KDVPITYKGA ..TDSYIEKV MISS...... .......... 
dictyo.rpo3     ..ELIPDSAY KSSYMGYKYD ..NPAFIDKV LLTS...... .......... 
pramorum.rpo3.2 ..DPL.DVTY SPSPTTYKGP ..IPAYVDKV LLTS...... .......... 
bab11387.rpo3.2 ...ALSDSQY RPAREYFKGP EGETQVVDRV ALCS...... .......... 
eak87469.rpo3.2 ..SQFDLSEY KPSPVKYKGP ..TSSYIDRV ILTE...... .......... 
cad25947.rpo3.2 ........TY KFTGKVHRGD ...PAYIDKI LITK...... .......... 
aal81688.rpo.b  ..GTVSLQER RETSVAVRPS ..EKGVVDKV IITE...... .......... 
eam93828.rpo.b  ..DKLGPLRR RESSVTVRPT ..ESGYVDNV FLTV...... .......... 
eal84702.rpo2.2 ..QRTKAHTK LDVSTPLRST ..ENGIVDQV LVST...... .......... 
pnodorum.rpo2.2 ..QKTTLHTK RDVSTPLRST ..ENGIVDQV LFTT...... .......... 
caa99357.rpo2.2 ..QRTAYHSK RDASTPLRST ..ENGIVDQV LVTT...... .......... 
q02061.rpo2.2   ..QRTQLHAK RDVSTPLRST ..ESGIVDQV MVTT...... .......... 
spiromyces.rpo2 ..QRTKNHTK LDASKPLRST ..EHGIVDRV MLTT...... .......... 
batracho.rpo2   ..QRTTMHTK RDASTPLKST ..ENGIVDQV LITT...... .......... 
coelomo.rpo2    ..TRTT.QTK KDVSTGLKSS ..ENGIVDHV MVTT...... .......... 
cad25744.rpo2.2 ..KEAPVYVY KDSSTAMRRT ..ETGIVDTV IVT....... .......... 
aaf55024.rpo2.2 ..SNTKRFSK RDASTFLRNS ..ETGIVDQV MLTL...... .......... 
aah23505.rpo2.2 ..STNRRYTK RDCSTFLRTS ..ETGIVDQV MVTL...... .......... 
pramorum.rpo2.2 ..SLEQRHQK RDASTALRSH ..ENGIIDSV MLTT...... .......... 
eal63310.rpo2.2 ..PKTRRHTK RDSSTALRSS ..ETGIVDQV ILTT...... .......... 
cab36815.rpo2.2 ..GQSSRYTR RDHSISLRHS ..ETGMVDQV LLTT...... .......... 
chlamyd.rpo2    ...AVQRFTK KDASLALRGH ..EAGVIDQV MLTT...... .......... 
eak90367.rpo2.2 ..TRIQKLTK RDCSVGIRTS ..EHGVVDEV LLST...... .......... 
cai65861.rpovir ..GEVRRDTK RDRSHVLRTD ..EPVVVDAV FLSK...... .......... 
aaq09583.rpovir .......KQY KDASSIYKSL ..IPGAVDKV ITEV...... .......... 
aaa65283.rpovir .........Y IDRSVMYGFD ..EPAVVDAV MRPHG..... .......... 
pramvir.rpovir. .........Y SNRSMVYRHK ..EPAYIWRV IHTLN..... .......... 
aab96526.rpovir .......DNQ ISFDVSEKYT DMYKSRVERV QVEL...... .......... 
aal69852.rpovir .......DNQ ISFDISDRYT DMYKSRVERV QVDL...... .......... 
aar98326.rpovir .......DNQ ISFDIAERYS DIYAARVERV QADL...... .......... 
aag02772.rpovir .......DNR YIFDQSETLS NTYPAVVERT RKQG...... .......... 
t28316.rpovir.2 .......DNT RLFDKSEPYV SNYPAVVERT RKQG...... .......... 


aaw37698.rpo.b  EGDDTLSPGV NQLVRVYIVQ KRKIHVGDKM CGRHGNKGVI SKIVPEEDMP 
eam50876.rpo.b  QGDE.LPPGA NMVVRAYVAQ KRKIQVGDKM AGRHGNKGII SRILPIEDMP 
aaf51503.rpo1.2 FDL....SPK .KMVAITLRV PRPATIGDKF ASRAGQKGIC SQKYPAEDLP 
np061887.rpo1.2 DTG....SGK FKCVCITMRV PRNPTIGDKF ASRHGQKGIL SRLWPAEDMP 
eal88681.rpo1.2 ETG....LEP CQALSVKYRI PRKPVIGDKF SSRHGQKGVC SQLWPAVDMP 
pnodorum.rpo1   EDG....TQP CQKLSIKLRV PRSPVIGDKF SSRHGQKGVC SQKWPSIDMP 
aaa34993.rpo1.2 ESNK...FQE LQTVSIKYRI RRTPQIGDKF SSRHGQKGVC SRKWPTIDMP 
cab66435.rpo1.2 DVG....DSE CQQIHVKLRI TRSPIIGDKF SSRHGQKGIC SQKWPTVDMP 
pramorum.rpo1.2 SSQ....ASE FQKASIKLRF CRNPTIGDKF SSRHGQKGVM SILWPQADMP 
eal60592.rpo1.2 PNGATRDPSK INNICVKLRF NRNPVIGDKF SSRHGQKGVL SQLWPEINMP 
aag52049.rpo1.2 SKK......H PQRANIRFRH ARNPIIGDKF SSRHGQKGVC SQLWPDIDMP 
eak88354.rpo1.2 GDGASSSSGY GEKVSIKLRI VRNPMVGDKF ASRHGQKGIL SMLWPQENMP 
cad26190.rpo1.2 DMG....... ERCATFTIRI VRSPMIGDKF SSRHGQKGVC SMHWPGIDMP 
aat09722.rpovir ........DG KKLVKVRLRT PRHPEMGDKF ASFTAQKGTC GAVLTQEDMP 
aav91067.rpovir ........DG RKIVKVRLRT PRIPEMGDKF ASFTAQKGTC GAVKSQEDMP 
aau10873.rpovir ........ET GRVVKIKLRS SKIPEIGDKF ASFTAQKGTC GMIYRQEDMP 
aat71848.rpovir ........DG CKCVKIKLRK IRIPEMGDKF ASFTAQKGTC GMMYDQWDMP 
aak82288.rpovir ........KG ILMFKIVIAQ QKRPEIGDKF CSAMAQKGTV GMILEEVDMP 
caa93558.rpo3.2 ......TDSD QTLIKVLMRQ TRRPELGDKF SSRHGQKGVC GVIVQQEDMP 
caa99422.rpo3.2 ......SDND QALIKVLLRQ NRRPELGDKF SSRHGQKGVC GIIVKQEDMP 
eal87958.rpo3.2 ......QENE NQLVKVLVRQ TRRPEVGDKF SSRHGQKGVV GIIADQVDMP 
pnodorum.rpo3.2 ......NEAG TTLIKILNRQ TRRPELGDKF SSRHGQKGTT GLIVQQEDMP 
aaf58590.rpo3.2 ......NAEE DFLIKILLRQ TRIPEIGDKF SSRHGQKGVT GLIVEQEDMP 
aah46238.rpo3.2 ......NAED AFLIKMLLRQ TRRPEIGDKF SSRHGQKGVC GLIVPQEDMP 
dictyo.rpo3     ......GDDE QLLIKMLMRS TRRPELGDKF SSRHGQKGVC GIIVKQEDMP 
pramorum.rpo3.2 ......SEAN HFLVKVLIRQ TRRPEIGDKF SSRHGQKGVC GTIRNQEDMP 
bab11387.rpo3.2 ......DKKG QLCIKYIIRH TRRPELGDKF SSRHGQKGVC GIIIQQEDFP 
eak87469.rpo3.2 ......NADG NQIYKVITRQ TRRPELGDKF SSRHGQKGVV GLIISQEDLP 
cad25947.rpo3.2 ......SQ.D QVLIKTMLRQ TRVPEIGDKF SSRHGQKGVV GLLVRQEDMP 
aal81688.rpo.b  ......TGDG TKLVKVTVRD LRIPELGDKF ASRHGQKGVI GLIVPQEDMP 
eam93828.rpo.b  ......SESN SRIIKVKVRS DRIPQPGDKF ASRHGQKGVI GYVAAQEDMP 
eal84702.rpo2.2 ......SNDD LKFVKVRMRT TKIPQIGDKF ASRHGQKGTI GITYRQEDMP 
pnodorum.rpo2.2 ......NTEG LRFVKVRTRT TKVPQIGDKF ASRHGQKGTI GITYRQEDMP 
caa99357.rpo2.2 ......NQDG LKFVKVRVRT TKIPQIGDKF ASRHGQKGTI GITYRREDMP 
q02061.rpo2.2   ......NQEG LKFVKVRMRS TRIPQIGDKF ASRHGQKGTI GMTYRHEDMP 
spiromyces.rpo2 ......NADG IRFVKVRVRS TRVPQIGDKF ASRHGQKGTV GMTYRTEDMP 
batracho.rpo2   ......NQDG FKFVKVRVRS IRIPHMGDKF ASRHGQKGTV GITYRTEDMP 
coelomo.rpo2    ......NGDG YKFVKIRVRS TRVPQIGDKF ASRHGQKGTV GMTYRQEDMP 
cad25744.rpo2.2 ......NKDG YKFSKVKVRS GRIPQMGDKF ASRHAQKGTI GITLRQEDMP 
aaf55024.rpo2.2 ......NSEG YKFCKIRVRS VRIPQIGDKF ASRHGQKGTC GIQYRQEDMA 
aah23505.rpo2.2 ......NQEG YKFCKIRVRS VRIPQIGDKF ASRHGQKGTC GIQYRQEDMP 
pramorum.rpo2.2 ......NADG FKFTKVRFRN IRIPQIGDKF ASRHGQKGTI GMTYRQEDMP 
eal63310.rpo2.2 ......SGEG FKFCKVRVRS MRVPQIGDKF SSRHGQKGTC GMAYRQEDLP 
cab36815.rpo2.2 ......NADG LRFVKVRVRS VRIPQIGDKF SSRHGQKGTV GMTYTQEDMP 
chlamyd.rpo2    ......NDEG QKFVKIRVRT ICIPQVGDKF ASRHGQKGTC GITYTMEDMP 
eak90367.rpo2.2 ......NSKG VKFAKVKVRT IRIPHVGDKF ASRHGQKGTI GITYRTEDMP 
cai65861.rpovir ......TPEG HGYVKVRTRA IRIPMVGDKF SARHGQKGVC GVTMPAADFP 
aaq09583.rpovir ......NNDG YPIIKMRIRS ERIPNVGDKF SSRAGQKGTI GYKAHRADML 
aaa65283.rpovir .......PND EIFGLMRLRY ERNLNIGDKM SSRSGNKGIA ALALPTSDMP 
pramvir.rpovir. .......HDD HEMVKIVFQT FRSIXLGCMF .......... .......... 
aab96526.rpovir ........TD KVKVRVLTMK ERRPILGDKF TTRTSQKGTV AYIADETELP 
aal69852.rpovir ........TD KVKVRVLTMK ERRPILGDKF TSRTSQKGTV AFIANESELP 
aar98326.rpovir ........TD KVKVRALTVR ERRAILGDKF TTRTSQKGTV AYVADETELP 
aag02772.rpovir ........TD LIKIDMLLSS YRRLSVGDKI A.KSVQKVTV SKIMEEEDMP 
t28316.rpovir.2 ........TD IIKVEILLSS YRRLAIGDKL A.KSVQKVTV ADILDESELP 


aaw37698.rpo.b  YL.PDGRPID IMLNPLGVPS RMNIGQVLEL HLGMAAKNLG .IHVASPVFD 
eam50876.rpo.b  YL.PDGRPMD IVLNPLGVPS RMNVGQVFEC LLGWAGENLG .VRFKITPFD 
aaf51503.rpo1.2 FT.ESGLIPD IVFNPHGFPS RMTIAMMIET MAGKGAAIHG NV.YDATPFR 
np061887.rpo1.2 FT.ESGMVPD ILFNPHGFPS RMTIGMLIES MAGKSAALHG LC.HDATPFI 
eal88681.rpo1.2 FS.ESGIQPD LIINPHAFPS RMTIAQMIES MAGKAGALHG HP.QDSTPFQ 
pnodorum.rpo1   FS.ESGIQPD VIINPHAFPS RMTIGMFVES LAGKAGALHG IA.QDSTPFR 
aaa34993.rpo1.2 FS.ETGIQPD IIINPHAFPS RMTIGMFVES LAGKAGALHG IA.QDSTPWI 
cab66435.rpo1.2 FT.ESGMQPD IIINPHAFPS RMTIGMFIES LAGKAGACHG LA.QDSTPFI 
pramorum.rpo1.2 FS.ETGISPD IIINPHAFPS RMTIGMLIES MAAKTGALKG KY.MDATPFK 
eal60592.rpo1.2 FT.ESGMKPD VIINPNAFPS RMTIGMLVEI LAGKAGAIHG KF.QDATAFQ 
aag52049.rpo1.2 FNGVTGMRPD LIINPHAFPS RMTIAMLLES IAAKGGSLHG KF.VDATPFR 
eak88354.rpo1.2 FS.ESGMVPD ILFNPHGFPS RMTIGMLLES MGGKAACIHG ARSLDATPFN 
cad26190.rpo1.2 FT.ESGCVPD IIINPHAFPS RMTIGMLIES IAGKVGCLSG NE.QDGTVFK 
aat09722.rpovir FD.KDGVVPD LIINPHAFPS RMTVNYLLQM CFGTAACKLG .KTYDATAFE 
aav91067.rpovir FD.KDGVVPD LIINPHAFPS RMTVNYLLQM CFGLAGCKLG .KRYDATAFE 
aau10873.rpovir FT.KDGIVPD LIINPHAFPS RMTLNYILQM CYGLAACKTG .KIYDATPFK 
aat71848.rpovir FT.ADGVVPD LVINPHAFPS RMTVHYLLQM CFELGAVAGG GKGYDATAFN 
aak82288.rpovir FM.EDGSIPD MIINPHCLPS RMTINQIMAS IMGKTCCAKN ETFGDASPFQ 
caa93558.rpo3.2 FN.DQGICPD IIMNPHGFPS RMTVGKMIEL LSGKVGVLRG .TLEYGTCFG 
caa99422.rpo3.2 FN.DQGIVPD IIMNPHGFPS RMTVGKMIEL ISGKAGVLNG .TLEYGTCFG 
eal87958.rpo3.2 FT.DSGINPD IIMNPHGFPS RMTVGKMLEL VAGKAGVLAG .HHGYGTCFG 
pnodorum.rpo3.2 FN.DQGINPD IIMNPHGFPS RMTVGKMMEL LSGKAGVLNG .TLEYGTAFG 
aaf58590.rpo3.2 FN.DFGICPD MIMNPHGFPS RMTVGKTLEL LGGKAGLLEG .KFHYGTAFG 
aah46238.rpo3.2 FC.DSGICPD IIMNPHGFPS RMTVGKLIEL LAGKAGVLDG .RFHYGTAFG 
dictyo.rpo3     FS.DLGICPD IIMNPHGFPS RMTIGKMIEL LAGKAGVLSG .KFGFGTCFG 
pramorum.rpo3.2 FN.DQGICPD LIMNPHGFPS RMTVGKMIEL IAGKAGVLTG .RRAYGTAFG 
bab11387.rpo3.2 FS.ELGICPD LIMNPHGFPS RMTVGKMIEL LGSKAGVSCG .RFHYGSAFG 
eak87469.rpo3.2 FS.ETGWCPD LIMNPHGFPS RMTVGKLLEL ISSKASVLDG .NYRYGTAFG 
cad25947.rpo3.2 FN.DQGIVPD IIMNPHGFPS RMTVGKIVEL ISGKAGVLEG .QILDSTAFK 
aal81688.rpo.b  WT.ESGIVPD LIVNPHGIPS RMTVGQLIEA IGGKVASLKG .RRVDGTAFI 
eam93828.rpo.b  FT.EDGIIPD LLFNPHSVPS RMTLGHVLEM MGAKVSTMSG .ENIDSTIFD 
eal84702.rpo2.2 FT.REGVSPD LIINPHAIPS RMTIAHLIEC QLSKVSALRG .FEGDATPFT 
pnodorum.rpo2.2 FT.SEGLTPD LVINPHAIPS RMTIAHLVEC LLSKVGAITG .QEGDATPFT 
caa99357.rpo2.2 FT.AEGIVPD LIINPHAIPS RMTVAHLIEC LLSKVAALSG .NEGDASPFT 
q02061.rpo2.2   FS.AQGIVPD IIINPHAIPS RMTVAHLVEC QLSKVSALSG .FEGDATPFT 
spiromyces.rpo2 FT.AEGIVPD LIINPHAIPS RMTIGHLIEC LLSKLSTLLG .QDGDATPFT 
batracho.rpo2   FT.ADGITPD LIINPHAIPS RMTIGHLVEC LLSKVSTFTG .DEGDATPFT 
coelomo.rpo2    FT.AEGLTPD LIINPHAIPS RMTIGHLVEC LLGKVSSLTG .SEGDATPFT 
cad25744.rpo2.2 FT.SEGIVPD IIINPHAIPS RMTIGHLIEC LLGKVSAMSG .EEGDATPFS 
aaf55024.rpo2.2 FT.CEGLAPD IIINPHAIPS RMTIGHLIEC LQGKLGSNKG .EIGDATPFN 
aah23505.rpo2.2 FT.CEGITPD IIINPHAIPS RMTIGHLIEC LQGKVSANKG .EIGDATPFN 
pramorum.rpo2.2 FT.VEGITPD IVVNPHAIPS RMTVGHLVEC LLGKVSSQTG .DEGDATPFT 
eal63310.rpo2.2 FT.VEGIVPD IIVNPHAIPS RMTIGQLIEC LLGKVSASTG .DEGDATPFT 
cab36815.rpo2.2 WT.IEGVTPD IIVNPHAIPS RMTIGQLIEC IMGKVAAHMG .KEGDATPFT 
chlamyd.rpo2    FT.AEGIVPD IIVNPHAIPS RMTIGHLVEA LMSKVASLMG .SEGDATPFT 
eak90367.rpo2.2 FT.QDGIIPD IIMNPHAIPS RMTIGHLIEC LLGKACAIQG .LEGDATPFT 
cai65861.rpovir CT.ADGVAPD IIINPHAIPS RMTIGMLMEM VLSKVACYEG .ETQDGTPFT 
aaq09583.rpovir FS.KSGLIPD IIINPNCMPK RMTIGQLIEC LLGKLCAVKG .VYGDATPFT 
aaa65283.rpovir FT.EDGLQPD LIVNPHSHPS RMTNGQMIET TVGLANALQG .VVTDGTAFL 
pramvir.rpovir. .......... .......... .......... .......... .......... 
aab96526.rpovir YD.ENGITPD VIINSTSIFS RKTISMLIEV ILTAAYSAKP YNNKGENRPV 
aal69852.rpovir YD.ENGIRPD IIVNSTSIFS RKTVSMLIEV ILTSAYASKP YNNNGYNRPV 
aar98326.rpovir YD.ENGIAPD VIINSTSIFS RKTLSMLMEV ILTTAYGHKP FAEDGSNRPI 
aag02772.rpovir YN.ENGERPD IIFNSPSIIS RKTLPLYDEV SLCNMFSKIP YNDKCDVEYI 
t28316.rpovir.2 YT.KDGLRPD LIFNSTSITS RKTFPMYFDA MLTNMFSLIP YDENNNTRYI 


aaw37698.rpo.b  GAN....... .......... ..DDD..... VWSTIEEAG. .......... 
eam50876.rpo.b  EMY....... .......... ..GEESSRKT VHGLLEKASN KPRKDWV.YN 
aaf51503.rpo1.2 FS...EENT. .......... ......AIDY FGKMLEAGG. .......... 
np061887.rpo1.2 FS...EENS. .......... ......ALEY FGEMLKAAG. .......... 
eal88681.rpo1.2 FS...EENT. .......... ......AADY FGQQLRKAG. .......... 
pnodorum.rpo1   FD...EQNT. .......... ......AVDF FGHQLMKAG. .......... 
aaa34993.rpo1.2 FN...EDDT. .......... ......PADY FGEQLAKAG. .......... 
cab66435.rpo1.2 YS...EQQT. .......... ......AADY FGEQLVKAG. .......... 
pramorum.rpo1.2 FS...EKDR. .......... ......VIDH FGSQLKEHG. .......... 
eal60592.rpo1.2 FD...ENNT. .......... ......AIDF FGEQLAKAG. .......... 
aag52049.rpo1.2 DA...VKKTN G.......EE ESKSSLLVDD LGSMLKEKG. .......... 
eak88354.rpo1.2 IN...ISDDL SRSEENCEDD KAGEKTTVDY FGKALERAG. .......... 
cad26190.rpo1.2 KSFLLEQEEG D......... .DEKVRRKEY LCSELRRHG. .......... 
aat09722.rpovir REDV...... .......... .......VRD IAEAAKEAG. .......... 
aav91067.rpovir RADI...... .......... .......VKD IADAAKEAG. .......... 
aau10873.rpovir RYNL...... .......... .......TDE LRELALELK. .......... 
aat71848.rpovir SD........ .......... .......GTD LLKTLEELG. .......... 
aak82288.rpovir ESSL...... .......... .EKPQDKIHA LCKELEECG. .......... 
caa93558.rpo3.2 G......... .......... .....TKVED ASRILVEHG. .......... 
caa99422.rpo3.2 G......... .......... .....SKLED MSKILVDQG. .......... 
eal87958.rpo3.2 G......... .......... .....TPVEE ASRVLIDHG. .......... 
pnodorum.rpo3.2 G......... .......... .....SRVED MADILVSKG. .......... 
aaf58590.rpo3.2 G......... .......... .....SKVED IQAELERHG. .......... 
aah46238.rpo3.2 G......... .......... .....SKVKD VCEDLVRHG. .......... 
dictyo.rpo3     G......... .......... .....DRVEN ISKVLISKG. .......... 
pramorum.rpo3.2 EKYG...... .......... .SA..DHVLD CSRELVKNG. .......... 
bab11387.rpo3.2 ERSG...... .......... .HA..DKVET ISATLVEKG. .......... 
eak87469.rpo3.2 G......... .......... .....TPLEE SAKCLVEHG. .......... 
cad25947.rpo3.2 E......... .......... .....NSVEQ TCELLIKHG. .......... 
aal81688.rpo.b  GEP....... .......... .......EEK LRKELEELG. .......... 
eam93828.rpo.b  GEP....... .......... .......ERS LREQLKKYG. .......... 
eal84702.rpo2.2 DVT....... .......... .......VDS ISRLLREHG. .......... 
pnodorum.rpo2.2 EVT....... .......... .......VDE ISDLLEQAG. .......... 
caa99357.rpo2.2 DIT....... .......... .......VEG ISKLLREHG. .......... 
q02061.rpo2.2   DVT....... .......... .......VEA VSKLLRSHG. .......... 
spiromyces.rpo2 DVT....... .......... .......VEA ISRELHSRG. .......... 
batracho.rpo2   DVT....... .......... .......VEA ISQALQGYG. .......... 
coelomo.rpo2    DVT....... .......... .......VQQ ISDLLRECG. .......... 
cad25744.rpo2.2 GVT....... .......... .......VDG ISSRLKSYG. .......... 
aaf55024.rpo2.2 DAVN...... .......... .......VQK ISTFLQEYG. .......... 
aah23505.rpo2.2 DAVN...... .......... .......VQK ISNLLSDYG. .......... 
pramorum.rpo2.2 DVT....... .......... .......VQA IADTLHNLG. .......... 
eal63310.rpo2.2 DVT....... .......... .......VEA ISQALHKIG. .......... 
cab36815.rpo2.2 DVT....... .......... .......VDN ISKALHKCG. .......... 
chlamyd.rpo2    KVT....... .......... .......VDN VSQMLHDLG. .......... 
eak90367.rpo2.2 KIT....... .......... .......VEE ISSRLHSSG. .......... 
cai65861.rpovir GNN....... .......... .......IEL IADRLETHG. .......... 
aaq09583.rpovir SVD....... .......... .......LNA INDELVAAG. .......... 
aaa65283.rpovir PIN....... .......... .......VQL LSERLAQEG. .......... 
pramvir.rpovir. .......... .......... .......... .......... .......... 
aab96526.rpovir CFPSSNETS. .......... ...IDTYMQF AKQCYEHSNP KLSDEE..LS 
aal69852.rpovir CFPSSNETN. .......... ...IDTYLEF AKKCHEHLYT DLSISD..IN 
aar98326.rpovir CFPSTNETD. .......... ...FETYIEF ARRCYALSHP EAAADDPEFE 
aag02772.rpovir NYPIYTDKS. .......... ...PLDKYNF IKKELKKIYN NVTDEE..LE 
t28316.rpovir.2 NYPTYTDMT. .......... ...STDIIEY IRNKIKPLYP NISDEE..LN 


aaw37698.rpo.b  MARDGKTVLY DGRTGEPFDN .......RIS VGVMYMLKLA HMVDDKLHAR 
eam50876.rpo.b  EEHPGKIDVY DGRTGEKFDR .......PVT VGEAYMLKLV HLVDDKIHAR 
aaf51503.rpo1.2 YNYYGTERLY SGVDGREMTA .......DIF FGVVHYQRLR HMVFDKWQVR 
np061887.rpo1.2 YNFYGTERLY SGISGLELEA .......DIF IGVVYYQRLR HMVSDKFQVR 
eal88681.rpo1.2 YNYYGNEPLY SGITGKEFAA .......DIF IGVVHYQRLR HMVNDKFQVR 
pnodorum.rpo1   YNYYGNEPMY SGITGQELAA .......DIY IGVVYYQRLR HMVNDKYQVR 
aaa34993.rpo1.2 YNYHGNEPMY SGATGEELRA .......DIY VGVVYYQRLR HMVNDKFQVR 
cab66435.rpo1.2 YNYHGNEPMY SGITGQEMKA .......DIY IGVVYYQRLR HMVSDKFQVR 
pramorum.rpo1.2 YNYMGSEPLY SGISGTVMQA .......DIY MGVVYYQRLR HMVSDKSQVR 
eal60592.rpo1.2 FNRFGNEQMY SGTTGKEFEC .......EIF FGVCYYQRLR HMVKDKYQVR 
aag52049.rpo1.2 FNHYGTETLY SGYLGVELKC .......EIF MGPVYYQRLR HMVSDKFQVR 
eak88354.rpo1.2 FQYYGCEPLY NGMTGVELPC .......HIF MGVIYYQRLR HMVADKAQVR 
cad26190.rpo1.2 FNYYGNEPMY SGVAGNEFRA .......DIF VGVVYYQRLK HMVGDKFQVR 
aat09722.rpovir IDCW.DSVLH SGSTGRRLPT .......KIF MAPCPYQRLK HMVSGKMHSR 
aav91067.rpovir IEHW.DSVMY SGITGRRFPA .......KIF MAPCPYQRLR HMVSGKIHSR 
aau10873.rpovir LETW.ETTMY CGLTGKKFAS .......KIF IGPCDYQRLR HLVTNKIHSR 
aat71848.rpovir YA...KQVMY CGRTGRRFES .......LVF MAPCPYQKLK HLVANKVHAR 
aak82288.rpovir YNYNGTETMM CGWNGKKLRA .......EIF FGPVYYHRLT HMVSDKIFSR 
caa93558.rpo3.2 YNYSGKDMLT SGITGETLEA .......YIF MGPIYYQKLK HMVMDKMHAR 
caa99422.rpo3.2 FNYSGKDMLY SGITGECLQA .......YIF FGPIYYQKLK HMVLDKMHAR 
eal87958.rpo3.2 FSYGGKDYLT SGITGEALPF .......YVF TGPIYYQKLK HMVQDKMHSR 
pnodorum.rpo3.2 FSYTGKDYLT SGITGEAHQF .......YTF FGPIYYQKLK HMVQDKMHAR 
aaf58590.rpo3.2 FNYVGKDFFY SGITGTPLEA .......YIY SGPVYYQKLK HMVQDKMHAR 
aah46238.rpo3.2 YNYLGKDYVT SGITGEPLEA .......YIY FGPVYYQKLK HMVLDKMHAR 
dictyo.rpo3     FSYGGKDYVT SGVTGEPLAC .......FIF FGPIFYQKLK HMVMDKMHAR 
pramorum.rpo3.2 FNYAGKDYLT SGITGEPIEC .......YIF MGPIYYQKLK HMVMDKMHAR 
bab11387.rpo3.2 FSYSGKDLLY SGISGEPVEA .......YIF MGPIYYQKLK HMVLDKMHAR 
eak87469.rpo3.2 FHYSGKEYLT SGTTGEAIEA .......YIF VGPIYYQKLK HMVLDKMHAR 
cad25947.rpo3.2 FSYSGKDCFT SGTTGAPLAA .......YIF FGPVFYQRLK HMVADKIHMR 
aal81688.rpo.b  FKHTGREIMY DGITGKRLEA .......DIF IGVIYYQRLH HMVADKIHAR 
eam93828.rpo.b  FRESGNEVMY DGITGKKFEV .......DIF MGVIYYQKLH HMVASKFHAR 
eal84702.rpo2.2 YQSRGFEVMY NGHTGRKLVA .......QVF LGPTYYQRLR HMVDDKIHAR 
pnodorum.rpo2.2 YQKRGFEIMY NGHTGKKMRV .......QVF LGPTYYQRLR HMVDDKIHAR 
caa99357.rpo2.2 YQSRGFEVMY NGHTGKKLMA .......QIF FGPTYYQRLR HMVDDKIHAR 
q02061.rpo2.2   FQSRGFEVMY HGHTGRKLVA .......QVF LGPTYYQRLK HLVDDKIHAR 
spiromyces.rpo2 YHPRGFEVMY NGHTGRKLAA .......QVF LGPTY.QRLK HMVDDKIHSR 
batracho.rpo2   YQRRGFEVLY NGHTGRKLNA .......QVY TGPTYYQRLK HMVDDKIHSR 
coelomo.rpo2    YQQRGFEVMY NGHTGKKLSA .......QIF LGPTYYQRLK HMVDDKIHSR 
cad25744.rpo2.2 FQQRGLEVMY NGMTGRKLRA .......QMF FGPTYYQRLK HMVDDKIHAR 
aaf55024.rpo2.2 YHLRGNEVMY NGHTGRKINA .......QVF LGPTYYQRLK HMVDDKIHSR 
aah23505.rpo2.2 YHLRGNEVLY NGFTGRKITS .......QIF IGPTYYQRLK HMVDDKIHSR 
pramorum.rpo2.2 YQKHGNEVMY SGHTGRRLTA .......QIF IGPTFYQRLK HMVDDKIHSR 
eal63310.rpo2.2 YQMTGHEVMY NGHTGRRMDA .......QIF IGPTYYQRLK HMVDDKIHSR 
cab36815.rpo2.2 YQMRGFERMY NGHTGRPLTA .......MIF LGPTYYQRLK HMVDDKIHSR 
chlamyd.rpo2    YQRRGWEVMY SGHTGRQLRA .......QIF LNPTYYQRLK HMVDFKIHSR 
eak90367.rpo2.2 FQKNGNEVMY NGHTGKRLES .......RIF IGPTYYQRLK HMVDDKIHAR 
cai65861.rpovir MQRYGNEMLY NGMSGEMLES .......MIF IAPCYYQRLK HMVVDKSHAR 
aaq09583.rpovir YEEWGNETMY NGMNGKKLPV .......KIF IGPTYYQRLK QMVGDKAHSR 
aaa65283.rpovir LRFNGCQKMF NGQTGEYFDA .......AIF IGPTYHQRLQ KFVLDDRYAV 
pramvir.rpovir. .......... .......... .......... .......... .......... 
aab96526.rpovir DKIFCEKILY DPETDKPYAS .......KVF FGPIYYLRLR HLTQDKATVR 
aal69852.rpovir DKVFCNKVLY DPETDMPYKT .......KVF MGPIYYLRLR HLTQDKATVR 
aar98326.rpovir HRVFCERVLF DPETDEPFAA .......RVF FGPLYYLRLR HLTLDKATVR 
aag02772.rpovir NIIYCRQTLY HPYTKKPMTI KEGDKETKSF MGPMLFCRLS QMSADKISVR 
t28316.rpovir.2 DIVYCRHVIY NPDTHKPMEL VENGKKTKAF VAPILFSRLS QMSADKLSVR 


aaw37698.rpo.b  S.TGPY 
eam50876.rpo.b  S.TGPY 
aaf51503.rpo1.2 S.TGAV 
np061887.rpo1.2 T.TGAR 
eal88681.rpo1.2 T.TGPV 
pnodorum.rpo1   T.TGPI 
aaa34993.rpo1.2 S.TGPV 
cab66435.rpo1.2 T.TGPI 
pramorum.rpo1.2 A.TGPM 
eal60592.rpo1.2 A.LGKV 
aag52049.rpo1.2 S.TGQV 
eak88354.rpo1.2 A.TGPI 
cad26190.rpo1.2 T.KGAV 
aat09722.rpovir T.HGPT 
aav91067.rpovir V.SGPV 
aau10873.rpovir I.SGPI 
aat71848.rpovir T.TGPV 
aak82288.rpovir A.STNQ 
caa93558.rpo3.2 A.RGPR 
caa99422.rpo3.2 A.RGPR 
eal87958.rpo3.2 A.RGPR 
pnodorum.rpo3.2 A.RGPR 
aaf58590.rpo3.2 A.RGPK 
aah46238.rpo3.2 A.RGPR 
dictyo.rpo3     A.RGPT 
pramorum.rpo3.2 A.RGPR 
bab11387.rpo3.2 G.SGPR 
eak87469.rpo3.2 G.RGPR 
cad25947.rpo3.2 A.RGPR 
aal81688.rpo.b  S.RGPV 
eam93828.rpo.b  S.RGPV 
eal84702.rpo2.2 A.RGPT 
pnodorum.rpo2.2 A.RGPL 
caa99357.rpo2.2 A.RGPM 
q02061.rpo2.2   A.RGPV 
spiromyces.rpo2 A.RGPV 
batracho.rpo2   A.RGPL 
coelomo.rpo2    S.RGPL 
cad25744.rpo2.2 A.RGPL 
aaf55024.rpo2.2 A.RGPV 
aah23505.rpo2.2 A.RGPI 
pramorum.rpo2.2 S.RGPV 
eal63310.rpo2.2 S.RGPV 
cab36815.rpo2.2 G.RGPV 
chlamyd.rpo2    G.RGPV 
eak90367.rpo2.2 A.RGAV 
cai65861.rpovir N.RGAQ 
aaq09583.rpovir A.RGPT 
aaa65283.rpovir ASYGPT 
pramvir.rpovir. ...... 
aab96526.rpovir C.RGKK 
aal69852.rpovir C.RGKK 
aar98326.rpovir C.RGRK 
aag02772.rpovir N.RGRL 
t28316.rpovir.2 N.RGRL 
