# Supplementary material for: Multiple, non-allelic, intein-coding sequences in eukaryotic RNA polymerase genes
Source: BMC Biol. 2006 Oct 27;4:38. doi: 10.1186/1741-7007-4-38 (PMC1635734; doi:10.1186/1741-7007-4-38)
Supplement: Additional File 5 — An alignment of the intein splicing domains used to create Figure 5. [file 1741-7007-4-38-S5.txt]

PileUp


   MSF:  102  Type: P    Check:  1856   .. 

 Name: cpa.thrrs.        Len:  102  Check:  5219  Weight:  1.00
 Name: ctr.thrrs.        Len:  102  Check:  3859  Weight:  1.00
 Name: cre.rpb2.e        Len:  102  Check:   218  Weight:  1.00
 Name: civ.rir1.e        Len:  102  Check:   228  Weight:  1.00
 Name: cwa.rir1.e        Len:  102  Check:  2439  Weight:  1.00
 Name: bsu-spbc2.        Len:  102  Check:  2809  Weight:  1.00
 Name: sep.rir1.e        Len:  102  Check:  4679  Weight:  1.00
 Name: chy.rir1.e        Len:  102  Check:  9209  Weight:  1.00
 Name: pho.rir1.e        Len:  102  Check:  6934  Weight:  1.00
 Name: mja.rpola1        Len:  102  Check:  1783  Weight:  1.00
 Name: mja.rtcb.e        Len:  102  Check:  1911  Weight:  1.00
 Name: mja.rfc3.e        Len:  102  Check:  9547  Weight:  1.00
 Name: bde.rpb2.e        Len:  102  Check:  4682  Weight:  1.00
 Name: ssp.gyrb.h        Len:  102  Check:  3172  Weight:  1.00
 Name: ter.gyrb.h        Len:  102  Check:  1818  Weight:  1.00
 Name: npu.gyrb.h        Len:  102  Check:   976  Weight:  1.00
 Name: apmv.pol.e        Len:  102  Check:  6895  Weight:  1.00
 Name: hav01.pol.        Len:  102  Check:  5867  Weight:  1.00
 Name: tfu.pol2.e        Len:  102  Check:  4390  Weight:  1.00
 Name: tsp-ge8.po        Len:  102  Check:  4631  Weight:  1.00
 Name: thy.pol2.e        Len:  102  Check:  4234  Weight:  1.00
 Name: mja.rpola2        Len:  102  Check:  6048  Weight:  1.00
 Name: nph.rpola2        Len:  102  Check:  7233  Weight:  1.00
 Name: npu.dnab.e        Len:  102  Check:  4805  Weight:  1.00
 Name: ssp.dnab.e        Len:  102  Check:  4263  Weight:  1.00
 Name: rma.dnab.e        Len:  102  Check:  7332  Weight:  1.00
 Name: cwa.dnab.e        Len:  102  Check:  4671  Weight:  1.00
 Name: dhan.glt1.        Len:  102  Check:  7035  Weight:  1.00
 Name: pgu.glt1.e        Len:  102  Check:  6690  Weight:  1.00
 Name: pan.glt1.e        Len:  102  Check:  9238  Weight:  1.00
 Name: pno.glt1.e        Len:  102  Check:  2391  Weight:  1.00
 Name: pan.chs2.e        Len:  102  Check:   440  Weight:  1.00
 Name: min.dnab.e        Len:  102  Check:  2575  Weight:  1.00
 Name: momega.dna        Len:  102  Check:  3324  Weight:  1.00
 Name: dra.snf2.e        Len:  102  Check:  3972  Weight:  1.00
 Name: cba.prp8.s        Len:  102  Check:  9326  Weight:  1.00
 Name: cne.prp8.s        Len:  102  Check:  2330  Weight:  1.00
 Name: nsp.prp8.s        Len:  102  Check:  9165  Weight:  1.00
 Name: avi.prp8.s        Len:  102  Check:   690  Weight:  1.00
 Name: abr.prp8.s        Len:  102  Check:  9199  Weight:  1.00
 Name: nglfr2163.        Len:  102  Check:   464  Weight:  1.00
 Name: nfi.prp8.e        Len:  102  Check:  9991  Weight:  1.00
 Name: afu.prp8.e        Len:  102  Check:    40  Weight:  1.00
 Name: ure.prp8.s        Len:  102  Check:  9987  Weight:  1.00
 Name: ani.prp8.e        Len:  102  Check:   222  Weight:  1.00
 Name: bci.prp8.e        Len:  102  Check:  2137  Weight:  1.00
 Name: hca.prp8.e        Len:  102  Check:  9505  Weight:  1.00
 Name: pbr.prp8.e        Len:  102  Check:    76  Weight:  1.00
 Name: cla.prp8.e        Len:  102  Check:  3698  Weight:  1.00
 Name: sce.vma.es        Len:  102  Check:  1574  Weight:  1.00
 Name: tgl.vma.es        Len:  102  Check:   272  Weight:  1.00
 Name: kpo.vma.es        Len:  102  Check:   165  Weight:  1.00
 Name: dhan.vma.e        Len:  102  Check:  8372  Weight:  1.00
 Name: ctr.vma.es        Len:  102  Check:  9215  Weight:  1.00
 Name: lel.vma.es        Len:  102  Check:  5992  Weight:  1.00
 Name: cgl.vma.es        Len:  102  Check:  7030  Weight:  1.00
 Name: kla.vma.es        Len:  102  Check:  7385  Weight:  1.00
 Name: fac.rir1.e        Len:  102  Check:   322  Weight:  1.00
 Name: lpe.hel.es        Len:  102  Check:   600  Weight:  1.00
 Name: ter.rir1-3        Len:  102  Check:    26  Weight:  1.00
 Name: ppu.dnab.s        Len:  102  Check:  9996  Weight:  1.00
 Name: gth.dnab.s        Len:  102  Check:  8763  Weight:  1.00
 Name: ddi.rpc2.e        Len:  102  Check:  1968  Weight:  1.00
 Name: mja.pol1.e        Len:  102  Check:  7234  Weight:  1.00
 Name: ter.ndse1.        Len:  102  Check:  3876  Weight:  1.00
 Name: ceu.clpp.e        Len:  102  Check:  5405  Weight:  1.00
 Name: cst.rpb2.e        Len:  102  Check:  5412  Weight:  1.00
 Name: sas.rpb2.e        Len:  102  Check:   925  Weight:  1.00
 Name: pramvir.rp        Len:  102  Check:  1504  Weight:  1.00
 Name: hma.polb.e        Len:  102  Check:  1897  Weight:  1.00
 Name: aae.rir2.e        Len:  102  Check:  6003  Weight:  1.00
 Name: pno.rpa2.e        Len:  102  Check:  5629  Weight:  1.00
 Name: apse1.dpol        Len:  102  Check:  9944  Weight:  1.00

//


cpa.thrrs.      CLSEDMRIQT DKGFLFLNEI ESNWKD..VN FATYDPESKQ IQY...S... 
ctr.thrrs.      CLSEDMRVQT NKGFLGLDEV KDQWRD..LK FANYNPETKQ IQY...S... 
cre.rpb2.e      CLSEEHQVLT NEGFLFLHEI EARKRDPALL FAGYDPAAEK IVY...SRWA 
civ.rir1.e      CVAPETMILT EDG......Q FPIKDLEGKI IKVWNGNEFS ......KELL 
cwa.rir1.e      CVAPETKILT DRG......Q IAIADVAGEK VNIWNGSEWS ......QPLL 
bsu-spbc2.      CVTGETLLLT ENGYEKAADL YKKQNDLKVV IDNRTKDFAV G.....AEIF 
sep.rir1.e      CVTGDTELLT EKGYVKAKDL YESQEDLKVV IDNRTKNYDI N.....AEIY 
chy.rir1.e      CVTGDTLVFT DKG....... LIEARKLEVG MKVWSGDGWN ......KPVL 
pho.rir1.e      CVVGDTRILT PEGYLKIEDL FRMAKERNNG EKVVAVEGIA EGGEEFKKVA 
mja.rpola1      CVDGDTTVLL DG.KLIKIKD LEDKWKDVKV LTSDDLNPKL ......KKIY 
mja.rtcb.e      CLTSNSKILT DDGYYIKLEK LKEKLDLHIK IYNTEEGEKS ......EKII 
mja.rfc3.e      CLTGDAKITL PDEREIKIED FIKMFEERKL KHVLNRNGE. ......HKVY 
bde.rpb2.e      CLSGDTEVVL GNGMDVVLLT DLVDGACVST IEPRTGVVSP ......TRVL 
ssp.gyrb.h      CFSGDTLVAL TDGRSVSFEQ LVEEEKQGKQ NFCYTIRHDG S.....AKVI 
ter.gyrb.h      CFAGNQKVIL ADGRRLSFAE IVAEQAEGKE HFCYTINQSG N.....ASVI 
npu.gyrb.h      CFIGDTLIPL ADGKSYRIKD LMD...WGTE FIVYACTPTG K.....APLV 
apmv.pol.e      SVTGDTPIIT RHQNGDINIT TIEELGSKWK PYEIFKAHEK NSN...KKIY 
hav01.pol.      SVTKETPLML RTMET.CGNH KHEVISIENV FTDNMRSIDM YSI...KKIY 
tfu.pol2.e      SVTGDTEVTI RRNGR..... .IEFVPIEKL FERVDHRVGE KEY...KRIY 
tsp-ge8.po      SVAGNTEVII RRNGK..... .VEFVPIEKL FQRVDYRIGE KEY...KKIY 
thy.pol2.e      SVTGETEIII KRNGK..... .VEFVAIEEL FQRVDYRIGE KEY...KRIY 
mja.rpola2      SLPYEEKIII KEGEF..... .IKPVEIGKL VDEMIERFGF EKIGNSGKLI 
nph.rpola2      SIPADEQVVV RRNGE..... .TELTEIGPL VDSLMDSRET RSFDDHDELL 
npu.dnab.e      CLAGDSLVTL VDSGLQVPIK ELVGKSGFAV WALNEATMQL EK....KPLF 
ssp.dnab.e      CISGDSLISL ASTGKRVSIK DLLDEKDFEI WAINEQTMKL ES....KLVY 
rma.dnab.e      CLAGDTLITL AD.GRRVPIR ELVSQQNFSV WALNPQTYRL ER....KPVY 
cwa.dnab.e      CLATNSEIIL AD.GSLATIS DIYHNRQAKL LTLKNN.FKF SL....KPVF 
dhan.glt1.      CLASDTLVRT SEG.DKPVAE VAIGDYLLDA EDKPVLCMGA NPSQT.GRMK 
pgu.glt1.e      CLASDTLVRT TQG.LKKVKD VSVGEYLYGA DNTPVLCIGA NAPET.GSLK 
pan.glt1.e      CLHPSTTVRT LAG.VTTIAE INVGDTLLDD NHLPVLVLAV DEVQR.GPMK 
pno.glt1.e      CLETATVVRT KQG.PKRIAD IQVGDALYDT DDHEVLCTST TDSTQ.GDLR 
pan.chs2.e      CLSPDTMVRT TNG.DKPIRD IAVGDQLFDH EDRPVQCLAA EAIQT.SRMM 
min.dnab.e      ALALDTPLPT PTG.WTTTGD VAVGDELLGA DGKPTRVVAA TEVLLGRPCY 
momega.dna      ALAIDTPILS ERG.WTTMGD LVDGDRVYGP DGQLTNVIAH .PIRYERPCY 
dra.snf2.e      AQPLDAKVLT PLG.WRTMGE LQVGDYVIGR NGQPTQIVGV YPQGE.RPIY 
cba.prp8.s      CLQNGTRLLR ADGSEILVED VQEGDQLLGP DGTSRTASKI VRGEE..RLY 
cne.prp8.s      CLQNGTRLLR ADGSEVLVED VQEGDQLLGP DGTSRTASKI VRGEE..RLY 
nsp.prp8.s      CLAKGTRLLR YDGSEIEVQD VKEGDLLLGP DGGPRRAFNI VNGED..RLY 
avi.prp8.s      CLAKGTRLLR YDGSEIEVQD VKEGDLLLGP DGGPRRVFNI VNGED..RLY 
abr.prp8.s      CLAKGTRLLR YDGTEIEVQD VKEGDLLLGP DGGPRRAFNI VNGED..RLY 
nglfr2163.      CLAKGTRLLR YDGSEVEVQD VKEGDLLLGP DGGPRRAFNI VSGED..RLY 
nfi.prp8.e      CLAKGTRLLR YDGSEIEVQD VKEGDLLLGP DGGPRRAFNI VNGED..RLY 
afu.prp8.e      CLAKGTRLLR YDGSEIEVQD VKEGDLLLGP DGGPRRAFNI VNGKD..RLY 
ure.prp8.s      CLAKGTRLLR YDRTEINVED GQEGDQLLGP DGHPRRAFNI VSGQD..RLY 
ani.prp8.e      CLANGTQLLR YDGTKVNVED VKEGDLLLGP DGGPRRAFNV VSGKD..RLY 
bci.prp8.e      CLAWDTKLLR YDGTDVVVQD VKEGDLLLGP DGGPRRAFNI VSGKD..RLY 
hca.prp8.e      CLAKGTQLLR YDGTKVGVEN VREGDLLLGP DGEPRRAFNI VSGRD..RLY 
pbr.prp8.e      CLAKGTSLSR YDGTKVEVEN VREGDSSLGP DGGPRRAFNI VGGRD..RLY 
cla.prp8.e      CHAEGTELIK FDRSVVKVED VVEGDRLLGP DGSPRLVSNL VSGCD..RLY 
sce.vma.es      CFAKGTNVLM ADGSIECIEN IEVGNKVMGK DGRPREVIKL PRGRE..TMY 
tgl.vma.es      CFAKGTPVMM HDGSVKAIET INVGEEVMGA DGLGRKIVGL PRGRE..VMY 
kpo.vma.es      CFAKGTEVMM ADSSIKNIED IEIGDLVMGQ DGQPREVTQL PRGSD..KMY 
dhan.vma.e      CFAKGTEVLM ADGSNKNIEE VQIGESVLGK DGEARNVVAL PRGNE..TMY 
ctr.vma.es      CFTKGTQVMM ADGADKSIES IEVGDKVMGK DGMPREVVGL PRGYD..DMY 
lel.vma.es      CFTKGTQVMM ADGKDKSIED VQLGELVMGK DGDARKVVGL PRGFD..TMY 
cgl.vma.es      CFAKGTQVLM ADGSNQSIEN IKIGDKVMGQ DGKPRNVTAL PRGYD..DMY 
kla.vma.es      CFSKGTEVMM GDGKDELIEN IQVGDEVMGR DGLPRQVVGL PRGHD..DMY 
fac.rir1.e      CVTGDTKIFT SEGVKKARQL YEEGNPLNVK IDGRFGGEFK PSSNVIKDIY 
lpe.hel.es      CHAYGHDIMM SDGTKKQVQD IAVGDKVMGP DGNPRKVIRL VKGQD..EMF 
ter.rir1-3      CVSGDTLLIT RDSIHKIKDV VGQKIEIWNG KNWSQVIPLK TGKDR..KLY 
ppu.dnab.s      CISKFSHIMW SHVSKPLFNF SIKKSHMHNF NKNIYQLLDQ GEAFISKTTY 
gth.dnab.s      CLSYATNQPY FLKSDNV.NF SKLTSLKVSN HYILSATLEL LIP....FQY 
ddi.rpc2.e      CLHPDTIITM SNGQQKPIRQ LKDGDSIITL DPITMEAHST RIYSHFKQLL 
mja.pol1.e      CHPKGTKVVV KGKGIVNIED VKEGNYVLGI DGWQKVKKVW KYEYEGIN.. 
ter.ndse1.      CFDSKTEILT EAGWVAFPNL QSEVKVATLN SEGKVEYHIP EEYIVQGEMY 
ceu.clpp.e      CLTSDHTVLT TRGWIPIADV TLDDKVAVLD NNTGEMSYQN PQKVHKGPMY 
cst.rpb2.e      CLTPSHEVLT ENGWKFIDQI QKVDRVATLS KT.GHLVYQS PISVFHGTLY 
sas.rpb2.e      CLTPDHEVLT ERGWRPIADL ALDDRVATLQ EG.VRLSYEQ PRKLFAGPMY 
pramvir.rp      CLTPKHEVLT TRGWIPIAKM TKQHKIATMS PKGKFRYEQP SEVN....VF 
hma.polb.e      CFTPDTDVLT PEGVQNIRDL DIGDEVYSLD PETEEMEVKP VVETQSGDLV 
aae.rir2.e      CFIEGTEVLT KRGFVDFREL REDDLVAQYD IETGEISWTK PYAYVEGSMY 
pno.rpa2.e      CLSADHEVLT STGWKALPAI KDADQVMTLD LQTGTQQWNS VQATTRGSLY 
apse1.dpol      CLAKGTLVLT ITGWMPIEIV SQDAYVWDGI EWVRTDGSVF NGNQE.IQ.. 


cpa.thrrs.      .SGDKSG... ..VSLLVTED HDMYV.RVWC VTVPTGLIVA HRVHRKPVVI 
ctr.thrrs.      .DAHGS.... ..FSLFVTDN HDMYV.RVWC VTVPTGLIIV QRVVKRPTIV 
cre.rpb2.e      DNDHSSG... ..LSLVVTPG HDMYL.RTWC VSLPHTYIVT RRAHQLPTIL 
civ.rir1.e      EVELSNG... ..CTLSCTPE HKFII.GRVD DTYCFTEP.I NHAGVNGILT 
cwa.rir1.e      KVHFSNG... ..ESLDCTYY HKFHV.CRYD DTYCFSEP.K RHLGMNGILT 
bsu-spbc2.      KVKTKQG... ..YEIRATEW HKFYV.DVYD TTQE.DYHSL IF...NGIVT 
sep.rir1.e      EITTKQG... ..FKIKSTEW HKYYR.DVYD TTQE.DYHSL IF...NGIVT 
chy.rir1.e      KLKLKTG... ..LEIKVTEE HKIFT.EVFD ITAP.PKYTW IT...NGILS 
pho.rir1.e      RIKTKEG... ..YEIIATLD HKIMT.IVYD LTVP.GIHSY IS...NGFIS 
mja.rpola1      KIKTELG... ..REIIATED HPFYT.YVYD ITTISETHNF IA...NGFLT 
mja.rtcb.e      RIKTESG... ..RVLEGSKD HPVLT.KLYD VGIVSKEHNF IA...NSIVV 
mja.rfc3.e      RLVLESG... ..REIEATGD HKFLT.DVYD ITCHKDPS.F IA...NGFVS 
bde.rpb2.e      KITLDDG... ..RVIKADPE HPLFA.RLYD FNTVSQNHSF FA...NSIVS 
ssp.gyrb.h      KVTLDNG... ..ESIICTPD HKFML.DVYD IEVPHTHNFA LA...SGVFV 
ter.gyrb.h      KIILDNN... ..ETIICTPD HLFML.DVYD IEVPNTHNFA LA...SGVFV 
npu.gyrb.h      KVILDNG... ..EEIICTPD HQFML.DVYC LTVPEYHNFA LK...AGVFV 
apmv.pol.e      RVLTHTG... ...CIDVTED HSLLD.YVYD LETESGSFHA GV...GEMIV 
hav01.pol.      GVLTENG... ...YVEVTED HSLIS.YVYD VETEDGIFHA GI...GEIIV 
tfu.pol2.e      RVWFTNS... ..WYLDVTED HSLIG.YVYD IEVE.GTHRF FA...NGILV 
tsp-ge8.po      RVWFTNS... ..WYLDVTED HSLIG.YVYD IEVE.GTHRF FA...NGILV 
thy.pol2.e      RVWFTNS... ..WYLDVTED HSLIG.YVYD IEVE.GTHRF FA...NGILV 
mja.rpola2      KIKTKSG... ..REITATPY HSFVI.YVYD ISVE.GLETF TTF..DGVLT 
nph.rpola2      RFELESG... ..RSIRATKA HSFVT.YVYD VSVE.GLETF TTA..DGVVT 
npu.dnab.e      TLTTRLG... ..RKIRATGN HKFLT.EVFD LTVP.GLHNF VA...NNIIV 
ssp.dnab.e      ILKTRLG... ..RTIKATAN HRFLT.EVFD LTVP.GPHNF VA...NDIIV 
rma.dnab.e      RLTTRLG... ..RSIRATAN HRFLT.EVFD LTVP.GPHNF VA...NDIIA 
cwa.dnab.e      RVTTKLG... ..RYIETTLT HPYLT.QVYD LTIP.KTHNF VA...NDICV 
dhan.glt1.      EIAYQDFDSK KRVSFKCTPD HHLEL.GEFR AIEVSGGVFQ LA...NRLVV 
pgu.glt1.e      EIVYEDFDSK KLVSFKCTPD HHLEL.GEFR AIEVSGGKFQ LD...NGLQI 
pan.glt1.e      EIHYKEFDSR EKKSFKCTPD HILPL.DDYR AIQVSGSLFQ LG...NGLVT 
pno.glt1.e      KISYLRYNSN VVDSFTCTPD HELLL.GSYR GIEVSGHEFQ LE...NRTMV 
pan.chs2.e      KVTYTGYNSV SKSSFTCTPD HIMTL.GEFR LIEVSGELFQ LA...DRTVV 
min.dnab.e      EVEFSDG... ..TVIVADAA HQWLT.AVRC VEVDNGSHLY LASR.AMVPT 
momega.dna      RLTFDDG... ..QTIVADED HLWTV.PTRC ITVDNDSRLY VVGH.GFVPT 
dra.snf2.e      RVTLTDG... ..ASVEADAE HLWNV.PAQC IAVDAPDHLY VT.E.GYIVT 
cba.prp8.s      RIKADE.... .LEDLVCTHN HILSL.PTKW SGFVVVKDSL YLRH.DYLVL 
cne.prp8.s      RIKTHEG... .LEDLVCTHN HILSM.PTKW SGFVVDKDSL YLRY.DYLVL 
nsp.prp8.s      RIKIDEG... .IEDLVVTPN HILVL.STEW AGFRVDKDQL YLRH.DYLVL 
avi.prp8.s      RIKIDRG... .IEDLVVTPN HILVL.TTEW AGFRVDKDQL YLRH.DYLVL 
abr.prp8.s      RIKIDEG... .IEDLVVTPN HILVL.TTEW AGFRVDKDQL YLRH.DYLVL 
nglfr2163.      RIKIDGS... .VEDLVVTPN HILVL.TTEW AGFRVDKDQL YLRH.DYLVL 
nfi.prp8.e      RIKIDGS... .KEDLVVTPN HILVL.TTEW AGFRVDKDQL YLRH.DYLVL 
afu.prp8.e      RIKIGGS... .KEDLVVTPN HILVL.ATEW AGFRVDKDQL YLRH.DYLVL 
ure.prp8.s      RIKIGEG... .VEDLVVTPN HILVF.ETEW AGFRVDQDQL YLRH.DYLVL 
ani.prp8.e      RIKIDGD... .KEDLVVTAN HILVL.ATEW AGFRVDKDQL YLRH.DYVVL 
bci.prp8.e      RIKVGSR... .KEDLVVTGN HILVL.ATNW AGFRVDKDQL YLRH.DYLVL 
hca.prp8.e      RISIDAD... .KEDLVVTPN HILVL.MTEW AGFRVDKDQL YLRH.DFLVL 
pbr.prp8.e      RIKMEGG... .KEDLVVTPN HILVL.ATEW AGFRVDQDQL YLRH.DFLVS 
cla.prp8.e      RFEFSRSGGE .VESLVVTDN HIMML.STPW YGFAVDSDRQ YLRH.DWMVL 
sce.vma.es      SVVQKSQHRE .LLKFTCNAT HELVV.YGIT LSDDSDHQFL LA...NQVVV 
tgl.vma.es      KVSQKTEHRV GLFEYTCNAT HKLVV.YGIT LSENSDHQFM LA...NQLVV 
kpo.vma.es      KVNEINENS. .LFSFVCNAT HQLIV.YGIT LPEYSDHQFM LS...NQVVV 
dhan.vma.e      EINESTPEE. ..IAFTCNAK HELVV.YGVT LPDNSDHQFM LA...NQAVV 
ctr.vma.es      KVRQLSSTR. .LMDFTVSAD HKLIL.YGIT LAEETDHQFL LS...NMALV 
lel.vma.es      KVEQIG.... .SLNFTVSAD HKLVL.YGIT LSETSDHMFL LS...NLALV 
cgl.vma.es      NVELDG.... ..LSYTCNSN HTLVL.YGVT LDDDSDHQFL LS...NLVLV 
kla.vma.es      QVTEKS.... .KISFQCNSS HKLVL.FGVT LAEESDHKFL LS...NMTLV 
fac.rir1.e      KIQTKEG... ..FEIKVTGD HKIYS.DVYD LVEP.STHSF VA...NGIVV 
lpe.hel.es      RVTPTKG... ..ESFVVNGG HILSL.VGDY YGFTVDGDHL YLDG.DFVRH 
ter.rir1-3      RVRFGDG... ..SYLDVTEY HRFFV.GLHD TYCFEEP.EF HKGVFGNALT 
ppu.dnab.s      KIRTNSE... ..KYLELTSN HKILT.NVFD FAAN.PIPNF IA...NNIIV 
gth.dnab.s      NRIYPIVSLF YISVIVSTVE HYVLT.NVYD FWIP.KTNNF FV...NALLV 
ddi.rpc2.e      KITTITG... ..KEIICTND HRFLT.EISD FTTESDYHSM IS...NGFVS 
mja.pol1.e      .......... .VNGLKCTPN HKIPL.EVYD LTLE.GRPYY FA...NGILT 
ter.ndse1.      RFANTN.... ..FDFCVTPN HWMYV.KVYC VNVTNHVVFV RRNG.RAAWC 
ceu.clpp.e      EVKTAG.... ..VDLFVTPN HRMYV.PVYC LTGPNNVFYV QRNG.KAVWT 
cst.rpb2.e      SVETPE.... ..IELQVTQE HYMWV.SVHC VEVPEHLFYV RQGG.KGVWT 
sas.rpb2.e      HIENDH.... ..VSLITTPN HRMWT.KVHC IEVPGHVFYV RHNG.KAVWT 
pramvir.rp      DYQGNIYK.. .VSNAAVDAD YKMYA.KVYC PTVKSGVFLT RLNG.KDHWT 
hma.polb.e      DIETS..... .KMDFRVTPN HRMLV.GVYC VTVADNHTLM AGRNGKFQFV 
aae.rir2.e      RLKHPKS... .NWEVVATEG HEFIV.KVYC VSVPKGNIVV RYKD.SVCIA 
pno.rpa2.e      RLKSDD.... ..MDAVCNES HRWYL.FVYC LTVPNGNFLA RRTVEKPFFT 
apse1.dpol      .......... .AYGVGMTAD HQVLT.EVYD LINCGPRNRF VIATPGPLIV 


cpa.thrrs.      GN 
ctr.thrrs.      GN 
cre.rpb2.e      GN 
civ.rir1.e      GQ 
cwa.rir1.e      GQ 
bsu-spbc2.      GN 
sep.rir1.e      GN 
chy.rir1.e      LD 
pho.rir1.e      HN 
mja.rpola1      GN 
mja.rtcb.e      HN 
mja.rfc3.e      HN 
bde.rpb2.e      HN 
ssp.gyrb.h      HN 
ter.gyrb.h      HN 
npu.gyrb.h      HN 
apmv.pol.e      KN 
hav01.pol.      KN 
tfu.pol2.e      HN 
tsp-ge8.po      HN 
thy.pol2.e      HN 
mja.rpola2      HN 
nph.rpola2      HN 
npu.dnab.e      HN 
ssp.dnab.e      HN 
rma.dnab.e      HN 
cwa.dnab.e      HN 
dhan.glt1.      AN 
pgu.glt1.e      AN 
pan.glt1.e      HN 
pno.glt1.e      SN 
pan.chs2.e      HN 
min.dnab.e      HN 
momega.dna      HN 
dra.snf2.e      HN 
cba.prp8.s      HN 
cne.prp8.s      HN 
nsp.prp8.s      HN 
avi.prp8.s      HN 
abr.prp8.s      HN 
nglfr2163.      HN 
nfi.prp8.e      HN 
afu.prp8.e      HN 
ure.prp8.s      HN 
ani.prp8.e      HN 
bci.prp8.e      HN 
hca.prp8.e      HN 
pbr.prp8.e      HN 
cla.prp8.e      HN 
sce.vma.es      HN 
tgl.vma.es      HN 
kpo.vma.es      HN 
dhan.vma.e      HN 
ctr.vma.es      HN 
lel.vma.es      HN 
cgl.vma.es      HN 
kla.vma.es      HN 
fac.rir1.e      HN 
lpe.hel.es      HN 
ter.rir1-3      GN 
ppu.dnab.s      HN 
gth.dnab.s      HN 
ddi.rpc2.e      HN 
mja.pol1.e      HN 
ter.ndse1.      GQ 
ceu.clpp.e      GN 
cst.rpb2.e      GN 
sas.rpb2.e      GN 
pramvir.rp      XR 
hma.polb.e      GQ 
aae.rir2.e      GN 
pno.rpa2.e      GN 
apse1.dpol      HN 
